# Supplementary material for: meso-(1S*,21R*)-25-Methyl-8,11,14-trioxa-22,24,25-triaza­tetra­cyclo­[19.3.1.02,7.015,20]penta­cosa-2,4,6,15(20),16,18-hexa­ene-23-thione chloro­form monosolvate
Source: Acta Crystallogr Sect E Struct Rep Online. 2012 Sep 5;68(Pt 10):o2848–9. doi: 10.1107/S1600536812037051 (PMC3470208; doi:10.1107/S1600536812037051)
Supplement: Supplementary file 1 [file e-68-o2848-sup1.cif]

##############################################################################
#                                                                            #
# This CIF contains the data in a paper accepted for publication in          #
# Acta Crystallographica Section E. It conforms to the requirements of       #
# Notes for Authors for Acta Crystallographica Section E, and has been       #
# peer reviewed under the auspices of the IUCr Commission on Journals.       #
#                                                                            #
# Full details of the Crystallographic Information File format               #
# are given in the paper "The Crystallographic Information File (CIF):       #
# a New Standard Archive File for Crystallography" by S. R. Hall, F. H.      #
# Allen and I. D. Brown [Acta Cryst. (1991), A47, 655-685].                  #
#                                                                            #
# The current version of the core CIF dictionary is obtainable from          #
# ftp://ftp.iucr.org/pub/cif_core.dic.                                       #
#                                                                            #
# Software is freely available for graphical display of the structure(s)     #
# in this CIF. For information consult the CIF software page                 #
# http://www.iucr.org/resources/cif/software.                                #
#                                                                            #
# This file may be used for bona fide research purposes within the           #
# scientific community so long as proper attribution is given to the journal # 
# article from which it was obtained.                                        #
#                                                                            #
##############################################################################
data_global
_audit_creation_method     'from SHELXL97 CIF and IUCr SHELXL97-template'
_journal_date_recd_electronic     2012-08-17
_journal_date_accepted     2012-08-27
_journal_name_full     'Acta Crystallographica, Section E'
_journal_year     2012
_journal_volume     68
_journal_issue     10
_journal_page_first     o2848
_journal_page_last     o2849
_journal_paper_category     QO
_journal_paper_doi     10.1107/S1600536812037051
_journal_coeditor_code     LD2071
_publ_contact_author_name     'Truong Hong Hieu'
_publ_contact_author_address
;
Department of Chemistry, Vietnam National University, 144 Xuan Thuy, Cau Giay,
Hanoi, Vietnam
;
_publ_contact_author_email     'thh1101@yahoo.com'
_publ_contact_author_fax     '+844-37-54-74-29'
_publ_contact_author_phone     '+844-37-54-70-15'
_publ_section_title
;\
<i>meso</i>-(1<i>S</i>*,21<i>R</i>*)-25-Methyl-8,11,14-trioxa-22,24,25-\
triazatetracyclo[19.3.1.0^2,7^.0^15,20^]pentacosa-2,4,6,15(20),16,18-\
hexaene-23-thione chloroform monosolvate
;
loop_
    _publ_author_name
    _publ_author_footnote
    _publ_author_address
    'Truong Hong Hieu' .
;
Department of Chemistry, Vietnam National University, 144 Xuan Thuy, Cau Giay,
Hanoi, Vietnam
;
    'Le Tuan Anh' .
;
Department of Chemistry, Vietnam National University, 144 Xuan Thuy, Cau Giay,
Hanoi, Vietnam
;
    'Anatoly T. Soldatenkov' .
;
Organic Chemistry Department, Russian Peoples Friendship University,
Miklukho-Maklaya St. 6, Moscow, 117198, Russia
;
    'Vladimir V. Kurilkin' .
;
Organic Chemistry Department, Russian Peoples Friendship University,
Miklukho-Maklaya St. 6, Moscow, 117198, Russia
;
    'Victor N. Khrustalev' .
;
X-Ray Structural Centre,
A.N. Nesmeyanov Institute of Organoelement Compounds,
Russian Academy of Sciences,
28 Vavilov St., B-334, Moscow 119991, Russian Federation
;
data_I
_audit_creation_method     SHELXL-97
_chemical_name_systematic
;
<i>meso</i>-(1<i>S</i>*,21<i>R</i>*)-25-Methyl-8,11,14-trioxa-22,24,25-
triazatetracyclo[19.3.1.0^2,7^.0^15,20^]pentacosa-2,4,6,15(20),16,18-
hexaene-23-thione chloroform monosolvate
;
_chemical_name_common     ?
_chemical_formula_moiety     'C20 H23 N3 O3 S, C H Cl3'
_chemical_formula_sum     'C21 H24 Cl3 N3 O3 S'
_chemical_formula_iupac     'C20 H23 N3 O3 S, C H Cl3'
_chemical_formula_weight     504.84
_chemical_melting_point     ?
_symmetry_cell_setting     monoclinic
_symmetry_space_group_name_H-M     'P 21/n'
_symmetry_space_group_name_Hall     '-P 2yn'
loop_
    _symmetry_equiv_pos_as_xyz
    'x, y, z'
    '-x+1/2, y+1/2, -z+1/2'
    '-x, -y, -z'
    'x-1/2, -y-1/2, z-1/2'
_cell_length_a     17.8370(5)
_cell_length_b     13.9173(4)
_cell_length_c     19.0561(6)
_cell_angle_alpha     90.00
_cell_angle_beta     99.2220(10)
_cell_angle_gamma     90.00
_cell_volume     4669.4(2)
_cell_formula_units_Z     8
_cell_measurement_reflns_used     8820
_cell_measurement_theta_min     2.25
_cell_measurement_theta_max     31.34
_cell_measurement_temperature     100(2)
_exptl_crystal_description     prism
_exptl_crystal_colour     colourless
_exptl_crystal_size_max     0.30
_exptl_crystal_size_mid     0.25
_exptl_crystal_size_min     0.20
_exptl_crystal_density_diffrn     1.436
_exptl_crystal_density_meas     ?
_exptl_crystal_density_method     'not measured'
_exptl_crystal_F_000     2096
_exptl_absorpt_coefficient_mu     0.510
_exptl_absorpt_correction_type     multi-scan
_exptl_absorpt_process_details     '(SADABS; Sheldrick, 2003)'
_exptl_absorpt_correction_T_min     0.862
_exptl_absorpt_correction_T_max     0.905
_exptl_special_details
;
;
_diffrn_ambient_temperature     100(2)
_diffrn_radiation_type     MoK\a
_diffrn_radiation_wavelength     0.71073
_diffrn_radiation_source     'fine-focus sealed tube'
_diffrn_radiation_monochromator     graphite
_diffrn_measurement_device_type     'Bruker APEXII CCD'
_diffrn_measurement_method     '\f and \w scans'
_diffrn_detector_area_resol_mean     ?
_diffrn_reflns_number     52534
_diffrn_reflns_av_R_equivalents     0.0520
_diffrn_reflns_av_sigmaI/netI     0.0407
_diffrn_reflns_theta_min     1.82
_diffrn_reflns_theta_max     28.00
_diffrn_reflns_theta_full     28.00
_diffrn_measured_fraction_theta_max     1.000
_diffrn_measured_fraction_theta_full     1.000
_diffrn_reflns_limit_h_min     -23
_diffrn_reflns_limit_h_max     23
_diffrn_reflns_limit_k_min     -18
_diffrn_reflns_limit_k_max     18
_diffrn_reflns_limit_l_min     -25
_diffrn_reflns_limit_l_max     25
_refine_special_details
;
Refinement of <i>F</i>^2^ against ALL reflections. The weighted <i>R</i>-factor
<i>wR</i> and goodness of fit <i>S</i> are based on <i>F</i>^2^, conventional
<i>R</i>-factors <i>R</i> are based on <i>F</i>, with <i>F</i> set to zero for
negative <i>F</i>^2^. The threshold expression of <i>F</i>^2^ >
\s(<i>F</i>^2^) is used only for calculating <i>R</i>-factors(gt) <i>etc</i>.
and is not relevant to the choice of reflections for refinement.
<i>R</i>-factors based on <i>F</i>^2^ are statistically about twice as large
as those based on <i>F</i>, and <i>R</i>- factors based on ALL data will be
even larger.
;
_reflns_number_total     11281
_reflns_number_gt     8711
_reflns_threshold_expression     I>2\s(I)
_refine_ls_structure_factor_coef     Fsqd
_refine_ls_matrix_type     full
_refine_ls_R_factor_all     0.0695
_refine_ls_R_factor_gt     0.0509
_refine_ls_wR_factor_gt     0.1354
_refine_ls_wR_factor_ref     0.1453
_refine_ls_goodness_of_fit_ref     1.003
_refine_ls_restrained_S_all     1.003
_refine_ls_number_reflns     11281
_refine_ls_number_parameters     561
_refine_ls_number_restraints     0
_refine_ls_hydrogen_treatment     constr
_refine_ls_weighting_scheme     calc
_refine_ls_weighting_details
              'calc w=1/[\s^2^(Fo^2^)+(0.0795P)^2^+4P] where P=(Fo^2^+2Fc^2^)/3'
_atom_sites_solution_hydrogens     difmap
_atom_sites_solution_primary     direct
_atom_sites_solution_secondary     difmap
_refine_ls_shift/su_max     0.001
_refine_ls_shift/su_mean     0.000
_refine_diff_density_max     1.378
_refine_diff_density_min     -1.046
_refine_ls_extinction_method     none
_refine_ls_extinction_coef     ?
loop_
    _atom_type_symbol
    _atom_type_description
    _atom_type_scat_dispersion_real
    _atom_type_scat_dispersion_imag
    _atom_type_scat_source
    'C' 'C' 0.0033 0.0016
                         'International Tables Vol C Tables 4.2.6.8 and 6.1.1.4'
    'H' 'H' 0.0000 0.0000
                         'International Tables Vol C Tables 4.2.6.8 and 6.1.1.4'
    'N' 'N' 0.0061 0.0033
                         'International Tables Vol C Tables 4.2.6.8 and 6.1.1.4'
    'O' 'O' 0.0106 0.0060
                         'International Tables Vol C Tables 4.2.6.8 and 6.1.1.4'
    'S' 'S' 0.1246 0.1234
                         'International Tables Vol C Tables 4.2.6.8 and 6.1.1.4'
    'Cl' 'Cl' 0.1484 0.1585
                         'International Tables Vol C Tables 4.2.6.8 and 6.1.1.4'
_computing_data_collection     'APEX2 (Bruker, 2005)'
_computing_cell_refinement     'SAINT (Bruker, 2001)'
_computing_data_reduction     'SAINT (Bruker, 2001)'
_computing_structure_solution     'SHELXTL (Sheldrick, 2008)'
_computing_structure_refinement     'SHELXTL (Sheldrick, 2008)'
_computing_molecular_graphics     'SHELXTL (Sheldrick, 2008)'
_computing_publication_material     'SHELXTL (Sheldrick, 2008)'
loop_
    _atom_site_type_symbol
    _atom_site_label
    _atom_site_fract_x
    _atom_site_fract_y
    _atom_site_fract_z
    _atom_site_U_iso_or_equiv
    _atom_site_adp_type
    _atom_site_calc_flag
    _atom_site_refinement_flags
    _atom_site_occupancy
    _atom_site_symmetry_multiplicity
    _atom_site_disorder_assembly
    _atom_site_disorder_group
    S S1 0.40501(3) 1.09117(4) 0.46981(3) 0.01438(12) Uani d . 1 1 . .
    C C1 0.39732(11) 0.83090(15) 0.37434(11) 0.0123(4) Uani d . 1 1 . .
    H H1 0.4035 0.8478 0.3246 0.015 Uiso calc R 1 1 . .
    C C2 0.44422(12) 0.74267(15) 0.39512(12) 0.0140(4) Uani d . 1 1 . .
    C C3 0.48141(12) 0.72432(16) 0.46368(12) 0.0168(4) Uani d . 1 1 . .
    H H3 0.4787 0.7700 0.5002 0.020 Uiso calc R 1 1 . .
    C C4 0.52264(14) 0.63971(18) 0.47951(14) 0.0228(5) Uani d . 1 1 . .
    H H4 0.5486 0.6284 0.5263 0.027 Uiso calc R 1 1 . .
    C C5 0.52547(14) 0.57230(17) 0.42640(14) 0.0240(5) Uani d . 1 1 . .
    H H5 0.5533 0.5145 0.4372 0.029 Uiso calc R 1 1 . .
    C C6 0.48805(13) 0.58815(17) 0.35750(14) 0.0211(5) Uani d . 1 1 . .
    H H6 0.4903 0.5416 0.3214 0.025 Uiso calc R 1 1 . .
    C C7 0.44703(12) 0.67319(16) 0.34181(12) 0.0161(4) Uani d . 1 1 . .
    O O8 0.40804(9) 0.69639(12) 0.27653(8) 0.0191(3) Uani d . 1 1 . .
    C C9 0.40705(13) 0.62893(17) 0.21950(12) 0.0185(5) Uani d . 1 1 . .
    H H9A 0.3817 0.5687 0.2304 0.022 Uiso calc R 1 1 . .
    H H9B 0.4596 0.6135 0.2126 0.022 Uiso calc R 1 1 . .
    C C10 0.36434(13) 0.67444(18) 0.15376(12) 0.0196(5) Uani d . 1 1 . .
    H H10A 0.3837 0.7402 0.1484 0.024 Uiso calc R 1 1 . .
    H H10B 0.3719 0.6366 0.1115 0.024 Uiso calc R 1 1 . .
    O O11 0.28513(9) 0.67811(12) 0.15886(8) 0.0179(3) Uani d . 1 1 . .
    C C12 0.24553(14) 0.75651(17) 0.12146(12) 0.0202(5) Uani d . 1 1 . .
    H H12A 0.2291 0.7388 0.0710 0.024 Uiso calc R 1 1 . .
    H H12B 0.2794 0.8131 0.1232 0.024 Uiso calc R 1 1 . .
    C C13 0.17749(13) 0.78028(17) 0.15563(12) 0.0191(5) Uani d . 1 1 . .
    H H13A 0.1454 0.8289 0.1272 0.023 Uiso calc R 1 1 . .
    H H13B 0.1466 0.7220 0.1594 0.023 Uiso calc R 1 1 . .
    O O14 0.20647(9) 0.81722(12) 0.22479(9) 0.0196(3) Uani d . 1 1 . .
    C C15 0.15707(12) 0.84805(16) 0.26797(12) 0.0159(4) Uani d . 1 1 . .
    C C16 0.07835(13) 0.83922(17) 0.25266(13) 0.0196(5) Uani d . 1 1 . .
    H H16 0.0549 0.8126 0.2087 0.024 Uiso calc R 1 1 . .
    C C17 0.03439(13) 0.86984(17) 0.30238(14) 0.0213(5) Uani d . 1 1 . .
    H H17 -0.0193 0.8631 0.2923 0.026 Uiso calc R 1 1 . .
    C C18 0.06749(13) 0.91003(16) 0.36636(13) 0.0199(5) Uani d . 1 1 . .
    H H18 0.0369 0.9297 0.4003 0.024 Uiso calc R 1 1 . .
    C C19 0.14625(13) 0.92140(16) 0.38051(12) 0.0161(4) Uani d . 1 1 . .
    H H19 0.1691 0.9504 0.4238 0.019 Uiso calc R 1 1 . .
    C C20 0.19172(12) 0.89076(15) 0.33195(11) 0.0139(4) Uani d . 1 1 . .
    C C21 0.27704(12) 0.89994(15) 0.34368(11) 0.0121(4) Uani d . 1 1 . .
    H H21 0.2925 0.9099 0.2960 0.014 Uiso calc R 1 1 . .
    N N22 0.30377(10) 0.98427(13) 0.38774(10) 0.0135(4) Uani d . 1 1 . .
    H H22N 0.2765 1.0389 0.3853 0.016 Uiso d R 1 1 . .
    C C23 0.37559(12) 0.99051(15) 0.42276(11) 0.0123(4) Uani d . 1 1 . .
    N N24 0.42203(10) 0.91516(13) 0.41981(10) 0.0134(4) Uani d . 1 1 . .
    H H24N 0.4688 0.9169 0.4458 0.016 Uiso d R 1 1 . .
    N N25 0.31621(10) 0.81396(13) 0.37458(9) 0.0117(3) Uani d . 1 1 . .
    C C26 0.30034(12) 0.79035(16) 0.44608(11) 0.0153(4) Uani d . 1 1 . .
    H H26A 0.2453 0.7853 0.4448 0.023 Uiso calc R 1 1 . .
    H H26B 0.3207 0.8411 0.4794 0.023 Uiso calc R 1 1 . .
    H H26C 0.3244 0.7290 0.4616 0.023 Uiso calc R 1 1 . .
    S S2 0.59769(3) 0.40566(4) 0.02497(3) 0.01375(12) Uani d . 1 1 . .
    C C27 0.59706(11) 0.65460(15) 0.13409(11) 0.0124(4) Uani d . 1 1 . .
    H H27 0.5841 0.6334 0.1808 0.015 Uiso calc R 1 1 . .
    C C28 0.55282(12) 0.74494(15) 0.11245(13) 0.0157(4) Uani d . 1 1 . .
    C C29 0.52331(13) 0.76760(17) 0.04246(14) 0.0212(5) Uani d . 1 1 . .
    H H29 0.5288 0.7232 0.0058 0.025 Uiso calc R 1 1 . .
    C C30 0.48566(15) 0.85456(19) 0.02499(16) 0.0306(6) Uani d . 1 1 . .
    H H30 0.4660 0.8692 -0.0231 0.037 Uiso calc R 1 1 . .
    C C31 0.47739(16) 0.91880(19) 0.07820(17) 0.0341(7) Uani d . 1 1 . .
    H H31 0.4516 0.9778 0.0665 0.041 Uiso calc R 1 1 . .
    C C32 0.50645(14) 0.89852(18) 0.14926(16) 0.0286(6) Uani d . 1 1 . .
    H H32 0.5003 0.9432 0.1856 0.034 Uiso calc R 1 1 . .
    C C33 0.54468(13) 0.81189(17) 0.16622(13) 0.0197(5) Uani d . 1 1 . .
    O O34 0.57591(10) 0.78517(12) 0.23351(9) 0.0225(4) Uani d . 1 1 . .
    C C35 0.58146(14) 0.85641(18) 0.28819(14) 0.0245(5) Uani d . 1 1 . .
    H H35A 0.5302 0.8747 0.2971 0.029 Uiso calc R 1 1 . .
    H H35B 0.6069 0.9146 0.2736 0.029 Uiso calc R 1 1 . .
    C C36 0.62663(15) 0.81447(19) 0.35413(14) 0.0268(6) Uani d . 1 1 . .
    H H36A 0.6216 0.8554 0.3956 0.032 Uiso calc R 1 1 . .
    H H36B 0.6072 0.7496 0.3628 0.032 Uiso calc R 1 1 . .
    O O37 0.70496(10) 0.80853(13) 0.34550(9) 0.0231(4) Uani d . 1 1 . .
    C C38 0.74684(16) 0.73886(19) 0.39038(13) 0.0272(6) Uani d . 1 1 . .
    H H38A 0.7145 0.6822 0.3953 0.033 Uiso calc R 1 1 . .
    H H38B 0.7636 0.7664 0.4382 0.033 Uiso calc R 1 1 . .
    C C39 0.81451(15) 0.70940(18) 0.35800(13) 0.0256(5) Uani d . 1 1 . .
    H H39A 0.8420 0.7668 0.3449 0.031 Uiso calc R 1 1 . .
    H H39B 0.8497 0.6705 0.3922 0.031 Uiso calc R 1 1 . .
    O O40 0.78678(10) 0.65387(12) 0.29591(9) 0.0222(4) Uani d . 1 1 . .
    C C41 0.83531(13) 0.63239(16) 0.24964(13) 0.0188(5) Uani d . 1 1 . .
    C C42 0.91393(14) 0.64661(18) 0.26350(15) 0.0267(6) Uani d . 1 1 . .
    H H42 0.9373 0.6719 0.3080 0.032 Uiso calc R 1 1 . .
    C C43 0.95744(14) 0.62359(19) 0.21210(17) 0.0301(6) Uani d . 1 1 . .
    H H43 1.0107 0.6344 0.2215 0.036 Uiso calc R 1 1 . .
    C C44 0.92544(14) 0.58514(18) 0.14725(15) 0.0259(6) Uani d . 1 1 . .
    H H44 0.9562 0.5701 0.1124 0.031 Uiso calc R 1 1 . .
    C C45 0.84693(13) 0.56877(16) 0.13378(13) 0.0191(5) Uani d . 1 1 . .
    H H45 0.8244 0.5412 0.0898 0.023 Uiso calc R 1 1 . .
    C C46 0.80152(12) 0.59253(16) 0.18437(12) 0.0151(4) Uani d . 1 1 . .
    C C47 0.71614(12) 0.58252(15) 0.17053(11) 0.0125(4) Uani d . 1 1 . .
    H H47 0.6992 0.5673 0.2168 0.015 Uiso calc R 1 1 . .
    N N48 0.69185(10) 0.50260(13) 0.12106(10) 0.0137(4) Uani d . 1 1 . .
    H H48N 0.7213 0.4497 0.1260 0.016 Uiso d R 1 1 . .
    C C49 0.62317(12) 0.50040(15) 0.07968(11) 0.0119(4) Uani d . 1 1 . .
    N N50 0.57641(10) 0.57561(13) 0.08247(10) 0.0134(4) Uani d . 1 1 . .
    H H50N 0.5309 0.5738 0.0542 0.016 Uiso d R 1 1 . .
    N N51 0.67883(10) 0.67119(13) 0.14366(9) 0.0120(3) Uani d . 1 1 . .
    C C52 0.70353(12) 0.70762(16) 0.07863(11) 0.0153(4) Uani d . 1 1 . .
    H H52A 0.7585 0.7190 0.0877 0.023 Uiso calc R 1 1 . .
    H H52B 0.6771 0.7680 0.0644 0.023 Uiso calc R 1 1 . .
    H H52C 0.6915 0.6602 0.0405 0.023 Uiso calc R 1 1 . .
    Cl Cl1 0.27961(4) 0.53821(5) 0.38281(5) 0.0428(2) Uani d . 1 1 . .
    Cl Cl2 0.14136(4) 0.64065(5) 0.40015(4) 0.03496(17) Uani d . 1 1 . .
    Cl Cl3 0.16124(4) 0.56818(5) 0.26278(4) 0.03620(17) Uani d . 1 1 . .
    C C53 0.20805(15) 0.61681(19) 0.34302(14) 0.0251(5) Uani d . 1 1 . .
    H H53 0.2322 0.6788 0.3324 0.030 Uiso calc R 1 1 . .
    Cl Cl4 0.88331(5) 0.85664(6) 0.13270(5) 0.0476(2) Uani d . 1 1 . .
    Cl Cl5 0.75321(6) 0.96817(6) 0.06923(4) 0.0536(2) Uani d . 1 1 . .
    Cl Cl6 0.75812(5) 0.88555(5) 0.21014(4) 0.03796(18) Uani d . 1 1 . .
    C C54 0.8111(2) 0.9377(2) 0.14904(15) 0.0376(7) Uani d . 1 1 . .
    H H54 0.8358 0.9976 0.1707 0.045 Uiso calc R 1 1 . .
loop_
    _atom_site_aniso_label
    _atom_site_aniso_U_11
    _atom_site_aniso_U_22
    _atom_site_aniso_U_33
    _atom_site_aniso_U_12
    _atom_site_aniso_U_13
    _atom_site_aniso_U_23
    S1 0.0143(2) 0.0117(2) 0.0157(3) -0.00020(19) -0.00189(19) -0.00450(19)
    C1 0.0114(9) 0.0128(10) 0.0124(10) -0.0010(8) 0.0013(8) -0.0047(8)
    C2 0.0109(9) 0.0134(10) 0.0175(10) -0.0011(8) 0.0017(8) -0.0029(8)
    C3 0.0160(10) 0.0150(10) 0.0186(11) -0.0028(8) 0.0002(8) -0.0024(8)
    C4 0.0211(11) 0.0199(12) 0.0247(12) -0.0003(9) -0.0044(9) 0.0019(9)
    C5 0.0211(12) 0.0141(11) 0.0361(14) 0.0041(9) 0.0021(10) 0.0009(10)
    C6 0.0196(11) 0.0157(11) 0.0273(13) 0.0029(9) 0.0017(9) -0.0050(9)
    C7 0.0129(10) 0.0152(10) 0.0201(11) -0.0004(8) 0.0022(8) -0.0031(8)
    O8 0.0214(8) 0.0183(8) 0.0162(8) 0.0037(6) -0.0013(6) -0.0087(6)
    C9 0.0180(11) 0.0196(11) 0.0184(11) -0.0006(9) 0.0045(9) -0.0096(9)
    C10 0.0188(11) 0.0243(12) 0.0171(11) -0.0029(9) 0.0068(9) -0.0061(9)
    O11 0.0164(8) 0.0196(8) 0.0182(8) -0.0022(6) 0.0041(6) -0.0017(6)
    C12 0.0251(12) 0.0216(12) 0.0136(11) -0.0026(9) 0.0020(9) -0.0023(9)
    C13 0.0187(11) 0.0212(11) 0.0149(11) -0.0016(9) -0.0047(9) -0.0059(9)
    O14 0.0135(7) 0.0263(9) 0.0178(8) -0.0010(7) -0.0007(6) -0.0107(7)
    C15 0.0140(10) 0.0141(10) 0.0190(11) 0.0003(8) 0.0012(8) -0.0024(8)
    C16 0.0150(11) 0.0162(11) 0.0252(12) -0.0019(9) -0.0042(9) -0.0028(9)
    C17 0.0121(10) 0.0179(11) 0.0333(13) -0.0013(9) 0.0019(9) 0.0008(10)
    C18 0.0173(11) 0.0157(11) 0.0280(13) 0.0014(9) 0.0075(9) 0.0030(9)
    C19 0.0175(11) 0.0134(10) 0.0180(11) 0.0012(8) 0.0044(8) 0.0007(8)
    C20 0.0136(10) 0.0116(10) 0.0160(10) 0.0004(8) 0.0007(8) -0.0002(8)
    C21 0.0123(10) 0.0123(10) 0.0113(9) -0.0005(8) 0.0010(7) -0.0033(8)
    N22 0.0119(8) 0.0113(8) 0.0161(9) 0.0010(7) -0.0013(7) -0.0026(7)
    C23 0.0146(10) 0.0122(10) 0.0102(9) -0.0008(8) 0.0028(8) -0.0009(7)
    N24 0.0104(8) 0.0116(8) 0.0171(9) -0.0004(7) -0.0009(7) -0.0046(7)
    N25 0.0097(8) 0.0131(8) 0.0128(8) -0.0015(7) 0.0032(7) -0.0021(7)
    C26 0.0154(10) 0.0164(10) 0.0148(10) -0.0012(8) 0.0043(8) 0.0010(8)
    S2 0.0152(2) 0.0117(2) 0.0135(2) 0.00074(19) -0.00027(19) -0.00370(19)
    C27 0.0112(9) 0.0130(10) 0.0130(10) -0.0016(8) 0.0023(8) -0.0030(8)
    C28 0.0099(9) 0.0111(10) 0.0260(12) -0.0013(8) 0.0024(8) -0.0041(8)
    C29 0.0177(11) 0.0147(11) 0.0282(13) -0.0010(9) -0.0051(9) -0.0033(9)
    C30 0.0281(13) 0.0183(12) 0.0397(16) 0.0009(10) -0.0117(12) -0.0004(11)
    C31 0.0262(14) 0.0180(13) 0.0537(19) 0.0066(10) -0.0072(13) -0.0032(12)
    C32 0.0216(12) 0.0161(12) 0.0479(17) 0.0024(10) 0.0053(11) -0.0126(11)
    C33 0.0147(10) 0.0152(11) 0.0291(13) -0.0023(9) 0.0031(9) -0.0058(9)
    O34 0.0267(9) 0.0186(8) 0.0231(9) -0.0029(7) 0.0072(7) -0.0111(7)
    C35 0.0234(12) 0.0234(12) 0.0296(13) -0.0075(10) 0.0131(10) -0.0164(10)
    C36 0.0314(14) 0.0287(13) 0.0246(13) -0.0110(11) 0.0172(11) -0.0119(10)
    O37 0.0280(9) 0.0235(9) 0.0193(9) -0.0071(7) 0.0083(7) -0.0028(7)
    C38 0.0424(15) 0.0241(13) 0.0146(11) -0.0111(11) 0.0027(10) -0.0033(9)
    C39 0.0319(14) 0.0224(12) 0.0187(12) -0.0057(10) -0.0080(10) -0.0051(9)
    O40 0.0229(8) 0.0233(9) 0.0179(8) -0.0044(7) -0.0041(7) -0.0079(7)
    C41 0.0169(11) 0.0122(10) 0.0251(12) -0.0002(8) -0.0028(9) 0.0022(9)
    C42 0.0178(12) 0.0196(12) 0.0376(15) -0.0043(9) -0.0107(10) 0.0001(10)
    C43 0.0131(11) 0.0193(12) 0.0562(18) -0.0022(9) -0.0001(11) 0.0079(12)
    C44 0.0172(11) 0.0195(12) 0.0425(16) 0.0035(9) 0.0091(11) 0.0100(11)
    C45 0.0182(11) 0.0143(10) 0.0254(12) 0.0029(9) 0.0052(9) 0.0045(9)
    C46 0.0123(10) 0.0133(10) 0.0187(11) -0.0007(8) -0.0008(8) 0.0026(8)
    C47 0.0131(10) 0.0128(10) 0.0112(9) -0.0015(8) 0.0010(8) -0.0008(7)
    N48 0.0125(8) 0.0113(8) 0.0161(9) 0.0017(7) -0.0013(7) -0.0030(7)
    C49 0.0138(10) 0.0115(10) 0.0109(9) -0.0008(8) 0.0036(8) 0.0003(7)
    N50 0.0111(8) 0.0113(8) 0.0170(9) -0.0005(7) -0.0003(7) -0.0036(7)
    N51 0.0107(8) 0.0123(8) 0.0132(8) -0.0002(7) 0.0022(7) -0.0010(7)
    C52 0.0157(10) 0.0165(10) 0.0145(10) -0.0031(8) 0.0052(8) 0.0011(8)
    Cl1 0.0397(4) 0.0301(4) 0.0545(5) 0.0058(3) -0.0050(3) -0.0007(3)
    Cl2 0.0377(4) 0.0322(4) 0.0395(4) -0.0119(3) 0.0199(3) -0.0109(3)
    Cl3 0.0401(4) 0.0346(4) 0.0326(4) 0.0027(3) 0.0016(3) -0.0125(3)
    C53 0.0251(12) 0.0216(12) 0.0295(13) -0.0012(10) 0.0066(10) -0.0038(10)
    Cl4 0.0415(4) 0.0501(5) 0.0533(5) -0.0164(4) 0.0138(4) 0.0021(4)
    Cl5 0.0888(7) 0.0322(4) 0.0354(4) -0.0030(4) -0.0036(4) 0.0029(3)
    Cl6 0.0564(5) 0.0309(4) 0.0299(4) -0.0131(3) 0.0171(3) -0.0072(3)
    C54 0.061(2) 0.0286(14) 0.0242(14) -0.0185(14) 0.0108(13) -0.0036(11)
_geom_special_details
;
All e.s.d.'s (except the e.s.d. in the dihedral angle between two l.s. planes)
are estimated using the full covariance matrix. The cell e.s.d.'s are taken
into account individually in the estimation of e.s.d.'s in distances, angles
and torsion angles; correlations between e.s.d.'s in cell parameters are only
used when they are defined by crystal symmetry. An approximate (isotropic)
treatment of cell e.s.d.'s is used for estimating e.s.d.'s involving l.s.
planes.
;
loop_
    _geom_bond_atom_site_label_1
    _geom_bond_atom_site_label_2
    _geom_bond_site_symmetry_2
    _geom_bond_distance
    _geom_bond_publ_flag
    S1 C23 . 1.700(2) ?
    C1 N25 . 1.467(3) ?
    C1 N24 . 1.482(3) ?
    C1 C2 . 1.503(3) ?
    C1 H1 . 1.0000 ?
    C2 C3 . 1.391(3) ?
    C2 C7 . 1.409(3) ?
    C3 C4 . 1.395(3) ?
    C3 H3 . 0.9500 ?
    C4 C5 . 1.387(4) ?
    C4 H4 . 0.9500 ?
    C5 C6 . 1.392(4) ?
    C5 H5 . 0.9500 ?
    C6 C7 . 1.398(3) ?
    C6 H6 . 0.9500 ?
    C7 O8 . 1.363(3) ?
    O8 C9 . 1.434(3) ?
    C9 C10 . 1.498(3) ?
    C9 H9A . 0.9900 ?
    C9 H9B . 0.9900 ?
    C10 O11 . 1.433(3) ?
    C10 H10A . 0.9900 ?
    C10 H10B . 0.9900 ?
    O11 C12 . 1.427(3) ?
    C12 C13 . 1.503(3) ?
    C12 H12A . 0.9900 ?
    C12 H12B . 0.9900 ?
    C13 O14 . 1.432(3) ?
    C13 H13A . 0.9900 ?
    C13 H13B . 0.9900 ?
    O14 C15 . 1.367(3) ?
    C15 C16 . 1.393(3) ?
    C15 C20 . 1.407(3) ?
    C16 C17 . 1.390(3) ?
    C16 H16 . 0.9500 ?
    C17 C18 . 1.385(4) ?
    C17 H17 . 0.9500 ?
    C18 C19 . 1.396(3) ?
    C18 H18 . 0.9500 ?
    C19 C20 . 1.392(3) ?
    C19 H19 . 0.9500 ?
    C20 C21 . 1.508(3) ?
    C21 N25 . 1.461(3) ?
    C21 N22 . 1.477(3) ?
    C21 H21 . 1.0000 ?
    N22 C23 . 1.349(3) ?
    N22 H22N . 0.9000 ?
    C23 N24 . 1.343(3) ?
    N24 H24N . 0.9000 ?
    N25 C26 . 1.472(3) ?
    C26 H26A . 0.9800 ?
    C26 H26B . 0.9800 ?
    C26 H26C . 0.9800 ?
    S2 C49 . 1.697(2) ?
    C27 N51 . 1.459(3) ?
    C27 N50 . 1.482(3) ?
    C27 C28 . 1.506(3) ?
    C27 H27 . 1.0000 ?
    C28 C29 . 1.389(3) ?
    C28 C33 . 1.410(3) ?
    C29 C30 . 1.398(3) ?
    C29 H29 . 0.9500 ?
    C30 C31 . 1.377(4) ?
    C30 H30 . 0.9500 ?
    C31 C32 . 1.399(4) ?
    C31 H31 . 0.9500 ?
    C32 C33 . 1.397(3) ?
    C32 H32 . 0.9500 ?
    C33 O34 . 1.365(3) ?
    O34 C35 . 1.430(3) ?
    C35 C36 . 1.498(4) ?
    C35 H35A . 0.9900 ?
    C35 H35B . 0.9900 ?
    C36 O37 . 1.435(3) ?
    C36 H36A . 0.9900 ?
    C36 H36B . 0.9900 ?
    O37 C38 . 1.423(3) ?
    C38 C39 . 1.498(4) ?
    C38 H38A . 0.9900 ?
    C38 H38B . 0.9900 ?
    C39 O40 . 1.433(3) ?
    C39 H39A . 0.9900 ?
    C39 H39B . 0.9900 ?
    O40 C41 . 1.364(3) ?
    C41 C42 . 1.399(3) ?
    C41 C46 . 1.406(3) ?
    C42 C43 . 1.381(4) ?
    C42 H42 . 0.9500 ?
    C43 C44 . 1.383(4) ?
    C43 H43 . 0.9500 ?
    C44 C45 . 1.401(3) ?
    C44 H44 . 0.9500 ?
    C45 C46 . 1.395(3) ?
    C45 H45 . 0.9500 ?
    C46 C47 . 1.510(3) ?
    C47 N51 . 1.456(3) ?
    C47 N48 . 1.477(3) ?
    C47 H47 . 1.0000 ?
    N48 C49 . 1.347(3) ?
    N48 H48N . 0.9000 ?
    C49 N50 . 1.345(3) ?
    N50 H50N . 0.9000 ?
    N51 C52 . 1.470(3) ?
    C52 H52A . 0.9800 ?
    C52 H52B . 0.9800 ?
    C52 H52C . 0.9800 ?
    Cl1 C53 . 1.758(3) ?
    Cl2 C53 . 1.768(3) ?
    Cl3 C53 . 1.756(3) ?
    C53 H53 . 1.0000 ?
    Cl4 C54 . 1.777(4) ?
    Cl5 C54 . 1.748(3) ?
    Cl6 C54 . 1.769(3) ?
    C54 H54 . 1.0000 ?
loop_
    _geom_angle_atom_site_label_1
    _geom_angle_atom_site_label_2
    _geom_angle_atom_site_label_3
    _geom_angle_site_symmetry_1
    _geom_angle_site_symmetry_3
    _geom_angle
    _geom_angle_publ_flag
    N25 C1 N24 . . 109.05(16) ?
    N25 C1 C2 . . 112.06(17) ?
    N24 C1 C2 . . 113.05(17) ?
    N25 C1 H1 . . 107.5 ?
    N24 C1 H1 . . 107.5 ?
    C2 C1 H1 . . 107.5 ?
    C3 C2 C7 . . 119.0(2) ?
    C3 C2 C1 . . 124.00(19) ?
    C7 C2 C1 . . 116.96(19) ?
    C2 C3 C4 . . 120.9(2) ?
    C2 C3 H3 . . 119.5 ?
    C4 C3 H3 . . 119.5 ?
    C5 C4 C3 . . 119.5(2) ?
    C5 C4 H4 . . 120.2 ?
    C3 C4 H4 . . 120.2 ?
    C4 C5 C6 . . 120.9(2) ?
    C4 C5 H5 . . 119.6 ?
    C6 C5 H5 . . 119.6 ?
    C5 C6 C7 . . 119.4(2) ?
    C5 C6 H6 . . 120.3 ?
    C7 C6 H6 . . 120.3 ?
    O8 C7 C6 . . 124.6(2) ?
    O8 C7 C2 . . 115.06(19) ?
    C6 C7 C2 . . 120.3(2) ?
    C7 O8 C9 . . 118.62(18) ?
    O8 C9 C10 . . 107.44(19) ?
    O8 C9 H9A . . 110.2 ?
    C10 C9 H9A . . 110.2 ?
    O8 C9 H9B . . 110.2 ?
    C10 C9 H9B . . 110.2 ?
    H9A C9 H9B . . 108.5 ?
    O11 C10 C9 . . 109.46(18) ?
    O11 C10 H10A . . 109.8 ?
    C9 C10 H10A . . 109.8 ?
    O11 C10 H10B . . 109.8 ?
    C9 C10 H10B . . 109.8 ?
    H10A C10 H10B . . 108.2 ?
    C12 O11 C10 . . 114.08(18) ?
    O11 C12 C13 . . 108.74(19) ?
    O11 C12 H12A . . 109.9 ?
    C13 C12 H12A . . 109.9 ?
    O11 C12 H12B . . 109.9 ?
    C13 C12 H12B . . 109.9 ?
    H12A C12 H12B . . 108.3 ?
    O14 C13 C12 . . 106.28(18) ?
    O14 C13 H13A . . 110.5 ?
    C12 C13 H13A . . 110.5 ?
    O14 C13 H13B . . 110.5 ?
    C12 C13 H13B . . 110.5 ?
    H13A C13 H13B . . 108.7 ?
    C15 O14 C13 . . 119.62(17) ?
    O14 C15 C16 . . 124.8(2) ?
    O14 C15 C20 . . 114.71(19) ?
    C16 C15 C20 . . 120.4(2) ?
    C17 C16 C15 . . 119.3(2) ?
    C17 C16 H16 . . 120.3 ?
    C15 C16 H16 . . 120.3 ?
    C18 C17 C16 . . 121.1(2) ?
    C18 C17 H17 . . 119.5 ?
    C16 C17 H17 . . 119.5 ?
    C17 C18 C19 . . 119.3(2) ?
    C17 C18 H18 . . 120.3 ?
    C19 C18 H18 . . 120.3 ?
    C20 C19 C18 . . 120.8(2) ?
    C20 C19 H19 . . 119.6 ?
    C18 C19 H19 . . 119.6 ?
    C19 C20 C15 . . 118.9(2) ?
    C19 C20 C21 . . 123.9(2) ?
    C15 C20 C21 . . 117.19(19) ?
    N25 C21 N22 . . 109.38(16) ?
    N25 C21 C20 . . 113.35(17) ?
    N22 C21 C20 . . 112.20(17) ?
    N25 C21 H21 . . 107.2 ?
    N22 C21 H21 . . 107.2 ?
    C20 C21 H21 . . 107.2 ?
    C23 N22 C21 . . 121.79(18) ?
    C23 N22 H22N . . 115.8 ?
    C21 N22 H22N . . 121.2 ?
    N24 C23 N22 . . 118.18(19) ?
    N24 C23 S1 . . 121.67(16) ?
    N22 C23 S1 . . 120.15(16) ?
    C23 N24 C1 . . 120.96(17) ?
    C23 N24 H24N . . 118.7 ?
    C1 N24 H24N . . 120.4 ?
    C21 N25 C1 . . 105.98(16) ?
    C21 N25 C26 . . 113.91(16) ?
    C1 N25 C26 . . 112.00(17) ?
    N25 C26 H26A . . 109.5 ?
    N25 C26 H26B . . 109.5 ?
    H26A C26 H26B . . 109.5 ?
    N25 C26 H26C . . 109.5 ?
    H26A C26 H26C . . 109.5 ?
    H26B C26 H26C . . 109.5 ?
    N51 C27 N50 . . 109.73(16) ?
    N51 C27 C28 . . 111.81(17) ?
    N50 C27 C28 . . 111.95(17) ?
    N51 C27 H27 . . 107.7 ?
    N50 C27 H27 . . 107.7 ?
    C28 C27 H27 . . 107.7 ?
    C29 C28 C33 . . 118.7(2) ?
    C29 C28 C27 . . 123.6(2) ?
    C33 C28 C27 . . 117.6(2) ?
    C28 C29 C30 . . 121.2(2) ?
    C28 C29 H29 . . 119.4 ?
    C30 C29 H29 . . 119.4 ?
    C31 C30 C29 . . 119.4(3) ?
    C31 C30 H30 . . 120.3 ?
    C29 C30 H30 . . 120.3 ?
    C30 C31 C32 . . 121.0(2) ?
    C30 C31 H31 . . 119.5 ?
    C32 C31 H31 . . 119.5 ?
    C33 C32 C31 . . 119.3(2) ?
    C33 C32 H32 . . 120.4 ?
    C31 C32 H32 . . 120.4 ?
    O34 C33 C32 . . 124.2(2) ?
    O34 C33 C28 . . 115.4(2) ?
    C32 C33 C28 . . 120.4(2) ?
    C33 O34 C35 . . 117.75(19) ?
    O34 C35 C36 . . 107.8(2) ?
    O34 C35 H35A . . 110.1 ?
    C36 C35 H35A . . 110.1 ?
    O34 C35 H35B . . 110.1 ?
    C36 C35 H35B . . 110.1 ?
    H35A C35 H35B . . 108.5 ?
    O37 C36 C35 . . 109.2(2) ?
    O37 C36 H36A . . 109.8 ?
    C35 C36 H36A . . 109.8 ?
    O37 C36 H36B . . 109.8 ?
    C35 C36 H36B . . 109.8 ?
    H36A C36 H36B . . 108.3 ?
    C38 O37 C36 . . 113.41(19) ?
    O37 C38 C39 . . 108.6(2) ?
    O37 C38 H38A . . 110.0 ?
    C39 C38 H38A . . 110.0 ?
    O37 C38 H38B . . 110.0 ?
    C39 C38 H38B . . 110.0 ?
    H38A C38 H38B . . 108.4 ?
    O40 C39 C38 . . 107.1(2) ?
    O40 C39 H39A . . 110.3 ?
    C38 C39 H39A . . 110.3 ?
    O40 C39 H39B . . 110.3 ?
    C38 C39 H39B . . 110.3 ?
    H39A C39 H39B . . 108.6 ?
    C41 O40 C39 . . 118.75(19) ?
    O40 C41 C42 . . 124.6(2) ?
    O40 C41 C46 . . 115.6(2) ?
    C42 C41 C46 . . 119.8(2) ?
    C43 C42 C41 . . 119.6(2) ?
    C43 C42 H42 . . 120.2 ?
    C41 C42 H42 . . 120.2 ?
    C42 C43 C44 . . 121.7(2) ?
    C42 C43 H43 . . 119.2 ?
    C44 C43 H43 . . 119.2 ?
    C43 C44 C45 . . 118.9(2) ?
    C43 C44 H44 . . 120.5 ?
    C45 C44 H44 . . 120.5 ?
    C46 C45 C44 . . 120.6(2) ?
    C46 C45 H45 . . 119.7 ?
    C44 C45 H45 . . 119.7 ?
    C45 C46 C41 . . 119.4(2) ?
    C45 C46 C47 . . 122.6(2) ?
    C41 C46 C47 . . 117.9(2) ?
    N51 C47 N48 . . 110.06(16) ?
    N51 C47 C46 . . 112.00(17) ?
    N48 C47 C46 . . 111.42(17) ?
    N51 C47 H47 . . 107.7 ?
    N48 C47 H47 . . 107.7 ?
    C46 C47 H47 . . 107.7 ?
    C49 N48 C47 . . 122.48(18) ?
    C49 N48 H48N . . 120.2 ?
    C47 N48 H48N . . 116.3 ?
    N50 C49 N48 . . 118.09(19) ?
    N50 C49 S2 . . 121.49(16) ?
    N48 C49 S2 . . 120.42(16) ?
    C49 N50 C27 . . 120.93(17) ?
    C49 N50 H50N . . 117.5 ?
    C27 N50 H50N . . 121.5 ?
    C47 N51 C27 . . 107.53(16) ?
    C47 N51 C52 . . 114.02(17) ?
    C27 N51 C52 . . 112.19(17) ?
    N51 C52 H52A . . 109.5 ?
    N51 C52 H52B . . 109.5 ?
    H52A C52 H52B . . 109.5 ?
    N51 C52 H52C . . 109.5 ?
    H52A C52 H52C . . 109.5 ?
    H52B C52 H52C . . 109.5 ?
    Cl3 C53 Cl1 . . 110.29(14) ?
    Cl3 C53 Cl2 . . 109.61(14) ?
    Cl1 C53 Cl2 . . 111.40(15) ?
    Cl3 C53 H53 . . 108.5 ?
    Cl1 C53 H53 . . 108.5 ?
    Cl2 C53 H53 . . 108.5 ?
    Cl5 C54 Cl6 . . 111.66(19) ?
    Cl5 C54 Cl4 . . 110.18(16) ?
    Cl6 C54 Cl4 . . 109.46(17) ?
    Cl5 C54 H54 . . 108.5 ?
    Cl6 C54 H54 . . 108.5 ?
    Cl4 C54 H54 . . 108.5 ?
loop_
    _geom_torsion_atom_site_label_1
    _geom_torsion_atom_site_label_2
    _geom_torsion_atom_site_label_3
    _geom_torsion_atom_site_label_4
    _geom_torsion_site_symmetry_1
    _geom_torsion_site_symmetry_2
    _geom_torsion_site_symmetry_3
    _geom_torsion_site_symmetry_4
    _geom_torsion
    _geom_torsion_publ_flag
    N25 C1 C2 C3 . . . . -96.0(2) ?
    N24 C1 C2 C3 . . . . 27.8(3) ?
    N25 C1 C2 C7 . . . . 81.0(2) ?
    N24 C1 C2 C7 . . . . -155.28(19) ?
    C7 C2 C3 C4 . . . . 1.6(3) ?
    C1 C2 C3 C4 . . . . 178.5(2) ?
    C2 C3 C4 C5 . . . . -1.1(4) ?
    C3 C4 C5 C6 . . . . 0.3(4) ?
    C4 C5 C6 C7 . . . . -0.1(4) ?
    C5 C6 C7 O8 . . . . -179.8(2) ?
    C5 C6 C7 C2 . . . . 0.6(4) ?
    C3 C2 C7 O8 . . . . 178.99(19) ?
    C1 C2 C7 O8 . . . . 1.9(3) ?
    C3 C2 C7 C6 . . . . -1.4(3) ?
    C1 C2 C7 C6 . . . . -178.5(2) ?
    C6 C7 O8 C9 . . . . 1.3(3) ?
    C2 C7 O8 C9 . . . . -179.07(19) ?
    C7 O8 C9 C10 . . . . -176.94(19) ?
    O8 C9 C10 O11 . . . . -71.7(2) ?
    C9 C10 O11 C12 . . . . 150.54(19) ?
    C10 O11 C12 C13 . . . . -154.40(18) ?
    O11 C12 C13 O14 . . . . 67.2(2) ?
    C12 C13 O14 C15 . . . . 177.99(19) ?
    C13 O14 C15 C16 . . . . 5.8(3) ?
    C13 O14 C15 C20 . . . . -174.6(2) ?
    O14 C15 C16 C17 . . . . 177.3(2) ?
    C20 C15 C16 C17 . . . . -2.3(3) ?
    C15 C16 C17 C18 . . . . 0.9(4) ?
    C16 C17 C18 C19 . . . . 1.1(4) ?
    C17 C18 C19 C20 . . . . -1.6(3) ?
    C18 C19 C20 C15 . . . . 0.1(3) ?
    C18 C19 C20 C21 . . . . -179.6(2) ?
    O14 C15 C20 C19 . . . . -177.8(2) ?
    C16 C15 C20 C19 . . . . 1.9(3) ?
    O14 C15 C20 C21 . . . . 1.9(3) ?
    C16 C15 C20 C21 . . . . -178.4(2) ?
    C19 C20 C21 N25 . . . . 94.1(2) ?
    C15 C20 C21 N25 . . . . -85.6(2) ?
    C19 C20 C21 N22 . . . . -30.4(3) ?
    C15 C20 C21 N22 . . . . 149.90(19) ?
    N25 C21 N22 C23 . . . . 32.5(3) ?
    C20 C21 N22 C23 . . . . 159.19(19) ?
    C21 N22 C23 N24 . . . . -3.5(3) ?
    C21 N22 C23 S1 . . . . 177.20(15) ?
    N22 C23 N24 C1 . . . . 5.2(3) ?
    S1 C23 N24 C1 . . . . -175.49(15) ?
    N25 C1 N24 C23 . . . . -35.7(3) ?
    C2 C1 N24 C23 . . . . -161.11(19) ?
    N22 C21 N25 C1 . . . . -60.5(2) ?
    C20 C21 N25 C1 . . . . 173.45(17) ?
    N22 C21 N25 C26 . . . . 63.1(2) ?
    C20 C21 N25 C26 . . . . -63.0(2) ?
    N24 C1 N25 C21 . . . . 62.2(2) ?
    C2 C1 N25 C21 . . . . -171.87(17) ?
    N24 C1 N25 C26 . . . . -62.6(2) ?
    C2 C1 N25 C26 . . . . 63.3(2) ?
    N51 C27 C28 C29 . . . . 97.1(2) ?
    N50 C27 C28 C29 . . . . -26.5(3) ?
    N51 C27 C28 C33 . . . . -79.5(2) ?
    N50 C27 C28 C33 . . . . 156.93(19) ?
    C33 C28 C29 C30 . . . . -0.5(3) ?
    C27 C28 C29 C30 . . . . -177.0(2) ?
    C28 C29 C30 C31 . . . . -0.3(4) ?
    C29 C30 C31 C32 . . . . 0.4(4) ?
    C30 C31 C32 C33 . . . . 0.3(4) ?
    C31 C32 C33 O34 . . . . 179.3(2) ?
    C31 C32 C33 C28 . . . . -1.0(4) ?
    C29 C28 C33 O34 . . . . -179.2(2) ?
    C27 C28 C33 O34 . . . . -2.4(3) ?
    C29 C28 C33 C32 . . . . 1.1(3) ?
    C27 C28 C33 C32 . . . . 177.9(2) ?
    C32 C33 O34 C35 . . . . -11.2(3) ?
    C28 C33 O34 C35 . . . . 169.1(2) ?
    C33 O34 C35 C36 . . . . -172.36(19) ?
    O34 C35 C36 O37 . . . . 72.6(2) ?
    C35 C36 O37 C38 . . . . -157.19(19) ?
    C36 O37 C38 C39 . . . . 156.84(19) ?
    O37 C38 C39 O40 . . . . -70.6(2) ?
    C38 C39 O40 C41 . . . . 168.6(2) ?
    C39 O40 C41 C42 . . . . 11.1(3) ?
    C39 O40 C41 C46 . . . . -169.4(2) ?
    O40 C41 C42 C43 . . . . -179.0(2) ?
    C46 C41 C42 C43 . . . . 1.7(4) ?
    C41 C42 C43 C44 . . . . -1.1(4) ?
    C42 C43 C44 C45 . . . . -0.4(4) ?
    C43 C44 C45 C46 . . . . 1.2(4) ?
    C44 C45 C46 C41 . . . . -0.6(3) ?
    C44 C45 C46 C47 . . . . 175.8(2) ?
    O40 C41 C46 C45 . . . . 179.7(2) ?
    C42 C41 C46 C45 . . . . -0.8(3) ?
    O40 C41 C46 C47 . . . . 3.2(3) ?
    C42 C41 C46 C47 . . . . -177.4(2) ?
    C45 C46 C47 N51 . . . . -92.9(2) ?
    C41 C46 C47 N51 . . . . 83.6(2) ?
    C45 C46 C47 N48 . . . . 30.9(3) ?
    C41 C46 C47 N48 . . . . -152.65(19) ?
    N51 C47 N48 C49 . . . . -29.1(3) ?
    C46 C47 N48 C49 . . . . -153.96(19) ?
    C47 N48 C49 N50 . . . . 2.0(3) ?
    C47 N48 C49 S2 . . . . -178.82(15) ?
    N48 C49 N50 C27 . . . . -5.3(3) ?
    S2 C49 N50 C27 . . . . 175.63(15) ?
    N51 C27 N50 C49 . . . . 35.3(3) ?
    C28 C27 N50 C49 . . . . 160.02(19) ?
    N48 C47 N51 C27 . . . . 57.0(2) ?
    C46 C47 N51 C27 . . . . -178.42(17) ?
    N48 C47 N51 C52 . . . . -68.0(2) ?
    C46 C47 N51 C52 . . . . 56.5(2) ?
    N50 C27 N51 C47 . . . . -60.2(2) ?
    C28 C27 N51 C47 . . . . 174.96(17) ?
    N50 C27 N51 C52 . . . . 66.0(2) ?
    C28 C27 N51 C52 . . . . -58.9(2) ?
loop_
    _geom_hbond_atom_site_label_D
    _geom_hbond_atom_site_label_H
    _geom_hbond_atom_site_label_A
    _geom_hbond_site_symmetry_A
    _geom_hbond_distance_DH
    _geom_hbond_distance_HA
    _geom_hbond_distance_DA
    _geom_hbond_angle_DHA
    _geom_hbond_publ_flag
    N22 H22N O11 2_555 0.90 2.32 3.183(2) 161 yes
    N24 H24N S1 3_676 0.90 2.55 3.445(2) 173 yes
    N48 H48N O37 2_645 0.90 2.38 3.273(3) 172 yes
    N50 H50N S2 3_665 0.90 2.55 3.445(2) 172 yes
    C10 H10B S2 3_665 0.99 2.80 3.747(2) 160 yes
    C21 H21 Cl3 2_555 1.00 2.66 3.395(2) 130 yes
    C26 H26A Cl2 . 0.98 2.78 3.514(2) 133 yes
    C36 H36A S1 3_676 0.99 2.78 3.729(3) 160 yes
    C43 H43 Cl3 1_655 0.95 2.83 3.690(3) 151 yes
    C53 H53 N25 . 1.00 2.46 3.353(3) 149 yes
_iucr_refine_instructions_details
;
TITL I in P2(1)/n
CELL 0.71073  17.8370  13.9173  19.0561  90.000  99.222  90.000
ZERR    8.00   0.0005   0.0004   0.0006   0.000   0.001   0.000
LATT  1
SYMM 0.5-X, 0.5+Y, 0.5-Z
SFAC C H N O S CL
UNIT 168 192 24 24 8 24
TEMP -173.0
SIZE 0.20 0.25 0.30
OMIT    -1   0   1
OMIT     1   0   1
OMIT     1   2   2
L.S. 12
BOND $H
ACTA
CONF
HTAB
WGHT    0.079500    4.000000
FVAR       0.07345
S1    5    0.405012    1.091170    0.469809    11.00000    0.01428    0.01174 =
         0.01570   -0.00450   -0.00189   -0.00020
C1    1    0.397316    0.830901    0.374344    11.00000    0.01140    0.01284 =
         0.01243   -0.00475    0.00129   -0.00096
AFIX  13
H1    2    0.403543    0.847797    0.324599    11.00000   -1.20000
AFIX   0
C2    1    0.444216    0.742672    0.395123    11.00000    0.01094    0.01341 =
         0.01749   -0.00294    0.00167   -0.00108
C3    1    0.481414    0.724316    0.463680    11.00000    0.01601    0.01503 =
         0.01861   -0.00244    0.00015   -0.00278
AFIX  43
H3    2    0.478716    0.770002    0.500232    11.00000   -1.20000
AFIX   0
C4    1    0.522644    0.639708    0.479506    11.00000    0.02107    0.01988 =
         0.02468    0.00194   -0.00441   -0.00031
AFIX  43
H4    2    0.548585    0.628367    0.526319    11.00000   -1.20000
AFIX   0
C5    1    0.525471    0.572302    0.426398    11.00000    0.02105    0.01414 =
         0.03608    0.00092    0.00209    0.00411
AFIX  43
H5    2    0.553322    0.514543    0.437188    11.00000   -1.20000
AFIX   0
C6    1    0.488046    0.588148    0.357499    11.00000    0.01961    0.01571 =
         0.02725   -0.00501    0.00174    0.00288
AFIX  43
H6    2    0.490347    0.541597    0.321444    11.00000   -1.20000
AFIX   0
C7    1    0.447027    0.673195    0.341813    11.00000    0.01288    0.01517 =
         0.02005   -0.00306    0.00222   -0.00035
O8    4    0.408043    0.696390    0.276529    11.00000    0.02141    0.01828 =
         0.01616   -0.00875   -0.00129    0.00367
C9    1    0.407050    0.628931    0.219505    11.00000    0.01796    0.01965 =
         0.01843   -0.00963    0.00450   -0.00064
AFIX  23
H9A   2    0.381725    0.568702    0.230425    11.00000   -1.20000
H9B   2    0.459557    0.613492    0.212605    11.00000   -1.20000
AFIX   0
C10   1    0.364342    0.674438    0.153757    11.00000    0.01876    0.02433 =
         0.01707   -0.00611    0.00676   -0.00294
AFIX  23
H10A  2    0.383717    0.740246    0.148379    11.00000   -1.20000
H10B  2    0.371886    0.636571    0.111466    11.00000   -1.20000
AFIX   0
O11   4    0.285129    0.678110    0.158861    11.00000    0.01635    0.01964 =
         0.01815   -0.00173    0.00414   -0.00223
C12   1    0.245525    0.756513    0.121461    11.00000    0.02510    0.02159 =
         0.01357   -0.00225    0.00197   -0.00265
AFIX  23
H12A  2    0.229078    0.738850    0.071018    11.00000   -1.20000
H12B  2    0.279395    0.813111    0.123209    11.00000   -1.20000
AFIX   0
C13   1    0.177491    0.780279    0.155626    11.00000    0.01871    0.02125 =
         0.01489   -0.00590   -0.00473   -0.00156
AFIX  23
H13A  2    0.145395    0.828929    0.127206    11.00000   -1.20000
H13B  2    0.146550    0.722020    0.159435    11.00000   -1.20000
AFIX   0
O14   4    0.206470    0.817220    0.224792    11.00000    0.01352    0.02632 =
         0.01782   -0.01066   -0.00068   -0.00102
C15   1    0.157072    0.848052    0.267974    11.00000    0.01403    0.01412 =
         0.01899   -0.00244    0.00118    0.00032
C16   1    0.078346    0.839223    0.252657    11.00000    0.01496    0.01622 =
         0.02521   -0.00276   -0.00420   -0.00195
AFIX  43
H16   2    0.054938    0.812551    0.208672    11.00000   -1.20000
AFIX   0
C17   1    0.034389    0.869836    0.302383    11.00000    0.01210    0.01792 =
         0.03329    0.00083    0.00190   -0.00134
AFIX  43
H17   2   -0.019257    0.863066    0.292304    11.00000   -1.20000
AFIX   0
C18   1    0.067490    0.910027    0.366355    11.00000    0.01725    0.01573 =
         0.02799    0.00297    0.00748    0.00141
AFIX  43
H18   2    0.036932    0.929670    0.400273    11.00000   -1.20000
AFIX   0
C19   1    0.146252    0.921398    0.380511    11.00000    0.01752    0.01342 =
         0.01798    0.00068    0.00443    0.00118
AFIX  43
H19   2    0.169077    0.950409    0.423830    11.00000   -1.20000
AFIX   0
C20   1    0.191720    0.890759    0.331948    11.00000    0.01361    0.01160 =
         0.01604   -0.00022    0.00071    0.00042
C21   1    0.277044    0.899938    0.343678    11.00000    0.01227    0.01226 =
         0.01133   -0.00327    0.00096   -0.00045
AFIX  13
H21   2    0.292495    0.909868    0.296022    11.00000   -1.20000
AFIX   0
N22   3    0.303772    0.984270    0.387741    11.00000    0.01191    0.01129 =
         0.01607   -0.00260   -0.00132    0.00099
AFIX   3
H22N  2    0.276452    1.038880    0.385271    11.00000   -1.20000
AFIX   0
C23   1    0.375587    0.990508    0.422757    11.00000    0.01464    0.01223 =
         0.01020   -0.00087    0.00278   -0.00079
N24   3    0.422026    0.915164    0.419809    11.00000    0.01043    0.01157 =
         0.01713   -0.00464   -0.00086   -0.00043
AFIX   3
H24N  2    0.468816    0.916884    0.445799    11.00000   -1.20000
AFIX   0
N25   3    0.316207    0.813957    0.374578    11.00000    0.00968    0.01308 =
         0.01281   -0.00215    0.00322   -0.00148
C26   1    0.300344    0.790348    0.446079    11.00000    0.01536    0.01638 =
         0.01479    0.00104    0.00426   -0.00116
AFIX 137
H26A  2    0.245344    0.785277    0.444812    11.00000   -1.50000
H26B  2    0.320707    0.841071    0.479440    11.00000   -1.50000
H26C  2    0.324423    0.728982    0.461574    11.00000   -1.50000
AFIX   0
S2    5    0.597693    0.405663    0.024970    11.00000    0.01518    0.01173 =
         0.01349   -0.00370   -0.00027    0.00074
C27   1    0.597062    0.654598    0.134085    11.00000    0.01117    0.01301 =
         0.01299   -0.00298    0.00229   -0.00158
AFIX  13
H27   2    0.584110    0.633408    0.180836    11.00000   -1.20000
AFIX   0
C28   1    0.552818    0.744935    0.112448    11.00000    0.00988    0.01106 =
         0.02597   -0.00407    0.00241   -0.00128
C29   1    0.523309    0.767602    0.042455    11.00000    0.01767    0.01474 =
         0.02825   -0.00328   -0.00510   -0.00098
AFIX  43
H29   2    0.528820    0.723177    0.005776    11.00000   -1.20000
AFIX   0
C30   1    0.485659    0.854555    0.024987    11.00000    0.02807    0.01831 =
         0.03973   -0.00037   -0.01173    0.00086
AFIX  43
H30   2    0.465966    0.869197   -0.023132    11.00000   -1.20000
AFIX   0
C31   1    0.477386    0.918800    0.078201    11.00000    0.02620    0.01798 =
         0.05365   -0.00323   -0.00719    0.00662
AFIX  43
H31   2    0.451558    0.977758    0.066470    11.00000   -1.20000
AFIX   0
C32   1    0.506452    0.898520    0.149263    11.00000    0.02160    0.01609 =
         0.04788   -0.01264    0.00527    0.00238
AFIX  43
H32   2    0.500262    0.943173    0.185606    11.00000   -1.20000
AFIX   0
C33   1    0.544683    0.811886    0.166216    11.00000    0.01473    0.01522 =
         0.02911   -0.00578    0.00308   -0.00226
O34   4    0.575913    0.785166    0.233514    11.00000    0.02671    0.01865 =
         0.02312   -0.01108    0.00716   -0.00287
C35   1    0.581456    0.856414    0.288187    11.00000    0.02339    0.02339 =
         0.02960   -0.01639    0.01314   -0.00746
AFIX  23
H35A  2    0.530152    0.874661    0.297058    11.00000   -1.20000
H35B  2    0.606945    0.914612    0.273630    11.00000   -1.20000
AFIX   0
C36   1    0.626633    0.814473    0.354132    11.00000    0.03139    0.02874 =
         0.02455   -0.01186    0.01718   -0.01105
AFIX  23
H36A  2    0.621586    0.855448    0.395585    11.00000   -1.20000
H36B  2    0.607223    0.749613    0.362776    11.00000   -1.20000
AFIX   0
O37   4    0.704960    0.808530    0.345498    11.00000    0.02798    0.02354 =
         0.01932   -0.00275    0.00826   -0.00708
C38   1    0.746844    0.738855    0.390376    11.00000    0.04236    0.02410 =
         0.01464   -0.00326    0.00270   -0.01108
AFIX  23
H38A  2    0.714494    0.682234    0.395302    11.00000   -1.20000
H38B  2    0.763566    0.766381    0.438229    11.00000   -1.20000
AFIX   0
C39   1    0.814506    0.709400    0.358003    11.00000    0.03186    0.02240 =
         0.01866   -0.00506   -0.00803   -0.00566
AFIX  23
H39A  2    0.842010    0.766810    0.344948    11.00000   -1.20000
H39B  2    0.849737    0.670545    0.392170    11.00000   -1.20000
AFIX   0
O40   4    0.786782    0.653868    0.295914    11.00000    0.02286    0.02330 =
         0.01793   -0.00790   -0.00410   -0.00445
C41   1    0.835312    0.632395    0.249641    11.00000    0.01691    0.01223 =
         0.02509    0.00220   -0.00280   -0.00016
C42   1    0.913933    0.646611    0.263499    11.00000    0.01777    0.01959 =
         0.03763    0.00008   -0.01066   -0.00429
AFIX  43
H42   2    0.937253    0.671933    0.307974    11.00000   -1.20000
AFIX   0
C43   1    0.957439    0.623591    0.212097    11.00000    0.01313    0.01926 =
         0.05618    0.00785   -0.00013   -0.00222
AFIX  43
H43   2    1.010688    0.634443    0.221524    11.00000   -1.20000
AFIX   0
C44   1    0.925445    0.585142    0.147250    11.00000    0.01718    0.01947 =
         0.04252    0.01001    0.00912    0.00345
AFIX  43
H44   2    0.956197    0.570078    0.112405    11.00000   -1.20000
AFIX   0
C45   1    0.846927    0.568766    0.133781    11.00000    0.01823    0.01433 =
         0.02536    0.00455    0.00518    0.00287
AFIX  43
H45   2    0.824434    0.541233    0.089798    11.00000   -1.20000
AFIX   0
C46   1    0.801520    0.592527    0.184368    11.00000    0.01229    0.01333 =
         0.01870    0.00258   -0.00076   -0.00073
C47   1    0.716135    0.582520    0.170532    11.00000    0.01310    0.01283 =
         0.01117   -0.00078    0.00102   -0.00148
AFIX  13
H47   2    0.699200    0.567295    0.216832    11.00000   -1.20000
AFIX   0
N48   3    0.691850    0.502602    0.121062    11.00000    0.01247    0.01132 =
         0.01609   -0.00296   -0.00132    0.00166
AFIX   3
H48N  2    0.721260    0.449712    0.126012    11.00000   -1.20000
AFIX   0
C49   1    0.623169    0.500401    0.079676    11.00000    0.01378    0.01147 =
         0.01090    0.00032    0.00355   -0.00083
N50   3    0.576410    0.575614    0.082466    11.00000    0.01110    0.01125 =
         0.01703   -0.00363   -0.00029   -0.00050
AFIX   3
H50N  2    0.530870    0.573844    0.054216    11.00000   -1.20000
AFIX   0
N51   3    0.678832    0.671189    0.143661    11.00000    0.01070    0.01229 =
         0.01315   -0.00103    0.00222   -0.00019
C52   1    0.703531    0.707620    0.078629    11.00000    0.01569    0.01653 =
         0.01450    0.00114    0.00521   -0.00307
AFIX 137
H52A  2    0.758453    0.719005    0.087691    11.00000   -1.50000
H52B  2    0.677092    0.767961    0.064369    11.00000   -1.50000
H52C  2    0.691511    0.660176    0.040484    11.00000   -1.50000
AFIX   0
CL1   6    0.279612    0.538212    0.382808    11.00000    0.03965    0.03012 =
         0.05448   -0.00075   -0.00501    0.00581
CL2   6    0.141359    0.640648    0.400155    11.00000    0.03765    0.03223 =
         0.03949   -0.01091    0.01989   -0.01193
CL3   6    0.161240    0.568183    0.262778    11.00000    0.04008    0.03457 =
         0.03257   -0.01246    0.00162    0.00270
C53   1    0.208046    0.616810    0.343021    11.00000    0.02506    0.02158 =
         0.02950   -0.00382    0.00659   -0.00119
AFIX  13
H53   2    0.232242    0.678830    0.332423    11.00000   -1.20000
AFIX   0
CL4   6    0.883313    0.856636    0.132699    11.00000    0.04148    0.05014 =
         0.05334    0.00206    0.01378   -0.01638
CL5   6    0.753212    0.968172    0.069228    11.00000    0.08885    0.03216 =
         0.03544    0.00287   -0.00357   -0.00298
CL6   6    0.758125    0.885547    0.210138    11.00000    0.05640    0.03091 =
         0.02991   -0.00725    0.01707   -0.01306
C54   1    0.811087    0.937734    0.149044    11.00000    0.06146    0.02858 =
         0.02416   -0.00365    0.01075   -0.01850
AFIX  13
H54   2    0.835808    0.997576    0.170699    11.00000   -1.20000
AFIX   0
HKLF 4
REM  I in P2(1)/n
REM R1 =  0.0509 for   8711 Fo > 4sig(Fo)  and  0.0695 for all  11281 data
REM    561 parameters refined using      0 restraints
END
WGHT      0.0793      2.4780
REM Highest difference peak  1.378,  deepest hole -1.046,  1-sigma level  0.085
Q1    1   0.6961  0.9743  0.0736  11.00000  0.05    1.38
Q2    1   0.8479  0.8929  0.1061  11.00000  0.05    1.24
Q3    1   0.2505  0.5360  0.4325  11.00000  0.05    0.49
Q4    1   0.7607  0.5884  0.1788  11.00000  0.05    0.49
Q5    1   0.8428  0.9228  0.2319  11.00000  0.05    0.48
Q6    1   0.6389  0.6638  0.1338  11.00000  0.05    0.48
Q7    1   0.3000  0.8097  0.4064  11.00000  0.05    0.47
Q8    1   0.3198  0.6784  0.1572  11.00000  0.05    0.46
Q9    1   0.1197  0.8379  0.2603  11.00000  0.05    0.46
Q10   1   0.5743  0.7020  0.1217  11.00000  0.05    0.45
Q11   1   0.4018  0.9554  0.4138  11.00000  0.05    0.45
Q12   1   0.5526  0.7806  0.1319  11.00000  0.05    0.44
Q13   1   0.5253  0.8593  0.1562  11.00000  0.05    0.43
Q14   1   0.3379  0.9874  0.4049  11.00000  0.05    0.43
Q15   1   0.5662  0.4041  0.0154  11.00000  0.05    0.43
Q16   1   0.4218  0.7805  0.3871  11.00000  0.05    0.43
Q17   1   0.6582  0.5057  0.1010  11.00000  0.05    0.43
Q18   1   0.3002  0.8531  0.3553  11.00000  0.05    0.43
Q19   1   0.4725  0.6362  0.3521  11.00000  0.05    0.42
Q20   1   0.4559  0.7208  0.3689  11.00000  0.05    0.42
;
