# Supplementary material for: meso-(1S*,21R*)-25-Methyl-8,11,14-trioxa-22,24,25-triaza­tetra­cyclo­[19.3.1.02,7.015,20]penta­cosa-2,4,6,15(20),16,18-hexa­ene-23-thione chloro­form monosolvate
Source: Acta Crystallogr Sect E Struct Rep Online. 2012 Sep 5;68(Pt 10):o2848–9. doi: 10.1107/S1600536812037051 (PMC3470208; doi:10.1107/S1600536812037051)
Supplement: Supplementary file 2 [file e-68-o2848-Isup2.hkl]

# 
# h,k,l, Fc-squared, Fo-squared, sigma(Fo-squared) and status flag 
# 
data_I
_shelx_title ' 260K in P2(1)/n' 
_shelx_refln_list_code          4 
_shelx_F_calc_maximum      417.31 
_exptl_crystal_F_000      2096.00 
_reflns_d_resolution_high  0.7570 
 
loop_ 
 _symmetry_equiv_pos_as_xyz 
 'x, y, z' 
 '-x+1/2, y+1/2, -z+1/2' 
 '-x, -y, -z' 
 'x-1/2, -y-1/2, z-1/2' 
 
_cell_length_a    17.8370 
_cell_length_b    13.9173 
_cell_length_c    19.0561 
_cell_angle_alpha  90.000 
_cell_angle_beta   99.222 
_cell_angle_gamma  90.000 
 
_shelx_F_squared_multiplier     1.000 
 
loop_ 
 _refln_index_h 
 _refln_index_k 
 _refln_index_l 
 _refln_F_squared_calc 
 _refln_F_squared_meas 
 _refln_F_squared_sigma 
 _refln_observed_status 
   2   0   0    34083.75    34292.22    566.86 o 
   4   0   0      443.57      400.66     21.23 o 
   6   0   0    13914.78    13298.43    242.20 o 
   8   0   0     1278.49     2805.46     75.55 o 
  10   0   0    11166.79    13126.79    256.09 o 
  12   0   0      267.46      219.64     29.39 o 
  14   0   0       12.29        0.00     20.57 o 
  16   0   0     3490.14     3274.26    247.48 o 
  18   0   0     2040.12     2122.40    160.76 o 
  20   0   0      979.12     1025.47     77.08 o 
  22   0   0       10.11        0.00     39.04 o 
   1   1   0       42.54       19.63      2.70 o 
   2   1   0      446.15      449.27     12.22 o 
   3   1   0      220.68      263.70     12.37 o 
   4   1   0      409.97      355.12     21.16 o 
   5   1   0      114.95       69.52      9.22 o 
   6   1   0      286.23      328.51     18.30 o 
   7   1   0     6511.99     5727.86     86.15 o 
   8   1   0     7653.07     7390.17    108.36 o 
   9   1   0     7536.15     6642.87    102.15 o 
  10   1   0     1868.75     1951.19     46.66 o 
  11   1   0      919.96     1013.24     52.78 o 
  12   1   0     1161.34     1191.27     39.55 o 
  13   1   0      717.89      588.88     38.41 o 
  14   1   0        6.37       12.04     16.80 o 
  15   1   0      262.14      360.99     32.86 o 
  16   1   0     1628.15     1587.87     55.09 o 
  17   1   0      777.82      952.84     52.21 o 
  18   1   0      131.86      110.59     25.13 o 
  19   1   0      142.67      136.46     26.86 o 
  20   1   0      170.14      134.41     29.84 o 
  21   1   0       29.50       35.37     24.72 o 
  22   1   0      235.27      172.04     76.82 o 
  23   1   0       39.93       77.66     54.85 o 
   0   2   0     2735.47     2847.97     60.10 o 
   1   2   0     4763.19     4082.18     55.33 o 
   2   2   0     5443.66     5432.96     65.51 o 
   3   2   0     2033.07     2278.61     36.03 o 
   4   2   0        2.71      126.47     15.48 o 
   5   2   0     2729.32     3056.28     54.12 o 
   6   2   0       22.27       10.84      8.45 o 
   7   2   0    62552.71    64847.05    769.29 o 
   8   2   0     3794.46     4102.28     69.45 o 
   9   2   0     6895.99     7989.07    118.44 o 
  10   2   0        3.34       15.17     11.24 o 
  11   2   0        4.68        3.00     11.94 o 
  12   2   0     1008.18      968.97     37.74 o 
  13   2   0      627.82      609.98     35.65 o 
  14   2   0      154.52      150.15     21.78 o 
  15   2   0      129.68       92.22     21.27 o 
  16   2   0      671.39      681.24     40.03 o 
  17   2   0     1354.33     1435.87     56.98 o 
  18   2   0       25.01       17.30     20.81 o 
  19   2   0      525.78      538.60     39.65 o 
  20   2   0       95.66       58.97     24.46 o 
  21   2   0      239.44      283.13     45.75 o 
  22   2   0        4.66       28.81     34.16 o 
  23   2   0     1737.55     1657.45     93.94 o 
   1   3   0       37.72       31.94      7.87 o 
   2   3   0      147.04      181.17     11.74 o 
   3   3   0      300.71      172.54     13.82 o 
   4   3   0       34.45       46.96      7.74 o 
   5   3   0     5459.57     4516.46     96.06 o 
   6   3   0     4659.44     4541.20     70.70 o 
   7   3   0      456.35      436.00     23.07 o 
   8   3   0     8590.65     7724.66    126.86 o 
   9   3   0       26.76       88.83     13.86 o 
  10   3   0     3472.59     3374.14     65.35 o 
  11   3   0      614.74      616.03     32.67 o 
  12   3   0        0.03        8.56     13.92 o 
  13   3   0      454.31      479.11     30.75 o 
  14   3   0       48.86       24.07     17.18 o 
  15   3   0      752.76      708.35     40.45 o 
  16   3   0      579.56      607.44     38.39 o 
  17   3   0      130.65      139.44     27.97 o 
  18   3   0      354.65      387.03     31.36 o 
  19   3   0      138.76      229.91     36.53 o 
  20   3   0        0.05        5.91     28.83 o 
  21   3   0       56.64      124.85     35.98 o 
  22   3   0       43.80       51.08     34.39 o 
   0   4   0    86392.09    93122.19   1539.92 o 
   1   4   0    15645.46    16848.17    210.56 o 
   2   4   0    16414.02    17653.98    220.00 o 
   3   4   0    31192.95    32336.50    389.26 o 
   4   4   0    18473.92    18578.88    232.12 o 
   5   4   0      972.42     1528.11     35.37 o 
   6   4   0     1019.81     1135.82     49.11 o 
   7   4   0      532.10      501.04     21.35 o 
   8   4   0     1479.77     1520.12     37.00 o 
   9   4   0     2788.29     2966.85     62.04 o 
  10   4   0     2776.99     3010.38     60.65 o 
  11   4   0        4.66       21.18     17.43 o 
  12   4   0     1411.67     1720.41     70.88 o 
  13   4   0    11848.96    12040.42    178.25 o 
  14   4   0      113.82       85.72     19.83 o 
  15   4   0      236.65      263.35     28.34 o 
  16   4   0     6213.72     6467.54    121.31 o 
  17   4   0     2648.49     2458.95     77.85 o 
  18   4   0      138.32      104.81     34.02 o 
  19   4   0      260.29      325.09     45.49 o 
  20   4   0      367.41      440.95     70.10 o 
  21   4   0      323.94      254.88     55.12 o 
  22   4   0      301.11      262.16     45.37 o 
   1   5   0      689.70      585.89     22.52 o 
   2   5   0      364.12      422.16     19.36 o 
   3   5   0     1510.87     1234.52     29.84 o 
   4   5   0     2412.37     2171.53     51.95 o 
   5   5   0     1114.16     1032.01     26.85 o 
   6   5   0     1398.48     1102.07     39.52 o 
   7   5   0       21.95       31.23      9.58 o 
   8   5   0       64.57       73.93     12.11 o 
   9   5   0       74.38       50.78     12.85 o 
  10   5   0       76.83       66.79     14.71 o 
  11   5   0        0.06        0.00     13.26 o 
  12   5   0      186.04      214.81     29.36 o 
  13   5   0     2144.36     2139.10     66.32 o 
  14   5   0      184.80      145.36     21.46 o 
  15   5   0       59.33       77.15     23.61 o 
  16   5   0     2239.85     2131.50     85.61 o 
  17   5   0      343.66      328.31     43.27 o 
  18   5   0        0.61        0.00     25.92 o 
  19   5   0      601.57      493.41     66.62 o 
  20   5   0      304.39      329.47     48.21 o 
  21   5   0       80.43       92.02     36.30 o 
  22   5   0       11.63        9.39     34.38 o 
   0   6   0     1587.85     2214.55     64.32 o 
   1   6   0        2.13        0.00      9.45 o 
   2   6   0     9650.57    11157.81    152.46 o 
   3   6   0      347.92      218.96     16.35 o 
   4   6   0     4177.64     4662.37     75.17 o 
   5   6   0     9172.50     9737.84    135.99 o 
   6   6   0     1911.16     2493.94     50.85 o 
   7   6   0     2664.04     2676.58     51.59 o 
   8   6   0       95.94       48.50     15.20 o 
   9   6   0      259.03      341.26     23.49 o 
  10   6   0      573.45      698.50     28.17 o 
  11   6   0      202.96      202.99     19.48 o 
  12   6   0    11496.59    12030.24    176.10 o 
  13   6   0      100.62       88.55     22.29 o 
  14   6   0       64.18      101.04     23.98 o 
  15   6   0     1554.08     1522.04     79.62 o 
  16   6   0     1892.08     2047.32    163.75 o 
  17   6   0     1157.19     1011.92     79.40 o 
  18   6   0       33.71        0.00     29.38 o 
  19   6   0      822.56      767.10     65.12 o 
  20   6   0      445.97      596.37     58.69 o 
  21   6   0      235.60      255.59     47.04 o 
   1   7   0      674.12      677.86     28.39 o 
   2   7   0      446.29      314.93     20.68 o 
   3   7   0      826.19      840.94     38.51 o 
   4   7   0      890.80      717.31     35.39 o 
   5   7   0      582.35      593.22     26.26 o 
   6   7   0      807.67      768.33     42.97 o 
   7   7   0        3.56       14.60     12.44 o 
   8   7   0     1028.64      878.34     49.09 o 
   9   7   0      286.42      303.07     26.97 o 
  10   7   0      525.35      606.09     44.09 o 
  11   7   0      637.45      608.13     36.70 o 
  12   7   0       46.14       60.09     20.18 o 
  13   7   0      218.11      193.92     34.44 o 
  14   7   0        0.99        5.87     25.27 o 
  15   7   0      969.20     1063.11     90.44 o 
  16   7   0       11.91       59.95     31.51 o 
  17   7   0      283.68      198.41     40.68 o 
  18   7   0       18.97       11.54     32.18 o 
  19   7   0       61.53       65.14     34.59 o 
  20   7   0        1.54       32.39     32.25 o 
  21   7   0       27.02       40.67     37.54 o 
   0   8   0      136.73      121.43     23.33 o 
   1   8   0     2488.13     2149.89     50.11 o 
   2   8   0      931.00     1194.03     37.21 o 
   3   8   0    13757.58    14980.64    204.48 o 
   4   8   0      763.56      775.29     30.40 o 
   5   8   0      274.45      365.97     38.53 o 
   6   8   0     1159.56     1016.10     34.54 o 
   7   8   0      156.90      194.84     16.63 o 
   8   8   0     6524.14     6701.52    155.14 o 
   9   8   0     2596.80     2470.96     76.75 o 
  10   8   0     1893.08     2013.59     59.55 o 
  11   8   0      373.98      351.64     41.17 o 
  12   8   0      106.45       95.76     30.69 o 
  13   8   0    13178.81    12820.14    254.13 o 
  14   8   0     1442.39     1641.95     84.75 o 
  15   8   0      688.85      809.81     64.39 o 
  16   8   0     1718.69     1610.82     93.94 o 
  17   8   0     1258.94     1253.35     96.86 o 
  18   8   0      200.03      218.02     43.44 o 
  19   8   0      707.10      627.54     61.93 o 
  20   8   0       39.24       55.10     36.86 o 
   1   9   0      165.78      124.42     18.34 o 
   2   9   0      775.28      727.02     34.04 o 
   3   9   0       10.89        4.48     13.45 o 
   4   9   0     1114.61      949.58     35.68 o 
   5   9   0      534.87      571.58     34.68 o 
   6   9   0      805.80      800.21     31.17 o 
   7   9   0     2055.82     2020.03     46.97 o 
   8   9   0     1992.37     1939.58     82.73 o 
   9   9   0      257.11      248.25     28.53 o 
  10   9   0      649.05      562.58     49.75 o 
  11   9   0      111.48       98.39     30.17 o 
  12   9   0      254.88      208.64     37.61 o 
  13   9   0       33.66       14.94     27.89 o 
  14   9   0      118.10       31.26     30.53 o 
  15   9   0      518.19      508.42     54.02 o 
  16   9   0      460.45      607.35     59.30 o 
  17   9   0      279.64      162.88     56.80 o 
  18   9   0       29.15        0.00     28.23 o 
  19   9   0       23.85        6.04     34.99 o 
  20   9   0      786.92      792.23     81.07 o 
   0  10   0     1087.72     1683.09     70.83 o 
   1  10   0     2766.55     2886.98     65.09 o 
   2  10   0       22.33       47.58     17.13 o 
   3  10   0      606.78      504.08     30.82 o 
   4  10   0        3.45        9.32     14.84 o 
   5  10   0     3351.14     3267.24     76.13 o 
   6  10   0     1166.34      950.33     36.71 o 
   7  10   0     2146.80     1927.51     74.48 o 
   8  10   0     2041.69     2219.89     65.39 o 
   9  10   0      399.95      430.61     45.62 o 
  10  10   0     8888.69     8686.76    193.38 o 
  11  10   0      780.38      773.09     60.36 o 
  12  10   0        6.70        2.97     46.82 o 
  13  10   0       76.19      102.42     35.38 o 
  14  10   0      204.15       99.21     43.35 o 
  15  10   0     2102.53     1915.21     99.84 o 
  16  10   0      119.42       71.49     37.14 o 
  17  10   0     1240.57     1220.07    160.27 o 
  18  10   0      688.16      613.53     63.96 o 
  19  10   0      483.39      446.69     57.28 o 
   1  11   0        1.74        5.62     17.64 o 
   2  11   0     1673.06     1662.22     51.38 o 
   3  11   0      176.88      252.10     26.10 o 
   4  11   0      323.90      297.86     43.30 o 
   5  11   0       86.93       51.68     25.42 o 
   6  11   0       17.14       20.07     19.99 o 
   7  11   0      608.81      637.94     40.86 o 
   8  11   0       21.20       35.90     27.85 o 
   9  11   0     1131.31     1170.06     71.78 o 
  10  11   0       13.80       14.69     29.01 o 
  11  11   0        2.21        0.00     26.02 o 
  12  11   0      348.63      399.68     50.23 o 
  13  11   0      424.32      440.07     53.32 o 
  14  11   0     1749.05     1886.35    131.11 o 
  15  11   0      709.85      837.69     70.40 o 
  16  11   0      265.26      203.00     44.83 o 
  17  11   0      376.34      355.63     53.90 o 
  18  11   0       26.30       35.60     38.61 o 
   0  12   0     5082.20     5508.71    148.04 o 
   1  12   0      664.37      673.05     50.98 o 
   2  12   0     4111.39     4122.47     87.09 o 
   3  12   0        2.72       16.48     21.55 o 
   4  12   0     5258.05     5139.10     98.65 o 
   5  12   0     6324.98     5961.93    138.26 o 
   6  12   0      569.81      539.31     40.56 o 
   7  12   0     3274.54     3198.36    142.88 o 
   8  12   0      250.92      192.34     38.28 o 
   9  12   0       95.67       78.89     31.96 o 
  10  12   0     1273.37     1148.21     89.96 o 
  11  12   0      155.26      184.69     44.42 o 
  12  12   0      392.35      491.22     55.43 o 
  13  12   0     2398.01     2253.98    131.37 o 
  14  12   0       14.72       73.96     36.81 o 
  15  12   0      490.94      493.05     58.69 o 
  16  12   0       16.82        7.01     35.37 o 
  17  12   0      846.67      841.15     75.32 o 
   1  13   0       15.46        0.00     18.02 o 
   2  13   0      515.45      606.57     46.70 o 
   3  13   0      303.70      347.30     30.74 o 
   4  13   0        3.73       46.83     23.37 o 
   5  13   0        0.69       21.80     34.91 o 
   6  13   0        0.27        0.00     25.60 o 
   7  13   0      418.98      414.35     50.08 o 
   8  13   0      114.76      141.33     38.59 o 
   9  13   0      854.73      864.33     85.62 o 
  10  13   0      130.65       21.00     36.39 o 
  11  13   0       33.48       22.16     33.74 o 
  12  13   0      352.86      392.02     58.05 o 
  13  13   0     1365.37     1486.17    115.59 o 
  14  13   0       16.74        8.59     41.47 o 
  15  13   0      167.02      226.77     48.15 o 
  16  13   0      208.61      309.20     53.23 o 
   0  14   0      310.46      275.07     64.50 o 
   1  14   0     1979.62     1840.33     60.96 o 
   2  14   0     2886.74     3338.04     87.13 o 
   3  14   0     1207.65     1193.93    111.98 o 
   4  14   0     6792.26     6688.40    166.06 o 
   5  14   0       13.69       34.12     31.36 o 
   6  14   0     5092.90     4990.07    142.29 o 
   7  14   0       29.91       47.39     35.85 o 
   8  14   0       66.06       74.78     35.77 o 
   9  14   0      121.96       87.79     50.03 o 
  10  14   0       11.62        0.00     28.99 o 
  11  14   0      641.82      679.95     65.65 o 
  12  14   0      175.07      137.49     43.91 o 
  13  14   0     2130.84     1989.54    110.00 o 
  14  14   0      464.23      347.34     56.74 o 
  15  14   0      111.10      120.62     42.83 o 
   1  15   0      265.29      219.49     41.97 o 
   2  15   0      289.34      437.01     42.48 o 
   3  15   0     1452.82     1420.64     82.82 o 
   4  15   0       38.88        2.09     28.52 o 
   5  15   0      194.07      221.37     42.41 o 
   6  15   0      167.06      155.17     38.34 o 
   7  15   0       12.01        3.13     31.66 o 
   8  15   0       16.55       14.94     32.55 o 
   9  15   0     1447.35     1233.93     84.44 o 
  10  15   0      203.13      199.23     55.37 o 
  11  15   0      237.48      297.02     55.24 o 
  12  15   0     1302.22     1429.87    107.74 o 
  13  15   0      631.21      603.41     66.42 o 
   0  16   0     1382.32     1524.61    119.55 o 
   1  16   0      574.03      554.69     47.01 o 
   2  16   0      209.48      178.97     39.99 o 
   3  16   0      251.82      263.75     44.26 o 
   4  16   0       32.59       53.57     51.37 o 
   5  16   0     1713.11     1801.43     97.07 o 
   6  16   0     3544.81     3608.14    136.46 o 
   7  16   0      668.38      719.65     67.19 o 
   8  16   0      223.04      247.43     54.86 o 
   9  16   0       88.00       88.83     66.31 o 
  10  16   0     3874.89     3349.56    126.77 o 
  11  16   0      266.24      268.81     52.29 o 
   1  17   0      207.50      192.65     50.64 o 
   2  17   0       16.32       60.66     35.07 o 
   3  17   0       82.15      123.81     38.36 o 
   4  17   0       35.78       42.59     46.02 o 
   5  17   0       67.93      130.46     45.15 o 
   6  17   0      410.58      420.77     62.08 o 
   7  17   0      701.65      764.46     91.78 o 
   8  17   0        6.70       16.21     37.64 o 
   0  18   0     2531.43     2419.15    252.11 o 
   1  18   0      109.30       58.39     58.99 o 
   2  18   0      484.72      389.07     63.79 o 
   3  18   0      646.24      611.53    110.50 o 
   4  18   0       94.38       15.78     35.23 o 
 -23   0   1      297.66      226.16     94.54 o 
 -21   0   1       90.01       39.30     36.16 o 
 -19   0   1       70.31       90.35     34.40 o 
 -17   0   1       28.69       20.86     33.75 o 
 -15   0   1     1981.08     1837.48     99.09 o 
 -13   0   1     1619.83     1344.00     74.68 o 
 -11   0   1        9.14       49.53     19.21 o 
  -9   0   1     3653.40     3930.21     98.00 o 
  -7   0   1       35.06       72.64     15.67 o 
  -5   0   1    10627.57     9987.43    183.67 o 
  -3   0   1      186.07      237.84     44.70 o 
   3   0   1     1830.56     1379.86     35.96 o 
   5   0   1    14519.05    12693.04    229.73 o 
   7   0   1    20570.58    17452.91    314.97 o 
   9   0   1     2324.13     1850.95     61.64 o 
  11   0   1       33.04       17.45     17.68 o 
  13   0   1      304.85      353.03     37.98 o 
  15   0   1     7260.73     7154.54    177.09 o 
  17   0   1     2836.26     2985.78    107.87 o 
  19   0   1       49.39      131.54     37.34 o 
  21   0   1      284.15      259.59     48.75 o 
  23   0   1      689.43      684.35     89.11 o 
 -23   1   1      396.23      570.59     58.39 o 
 -22   1   1      698.06      782.30     63.74 o 
 -21   1   1        0.02       24.12     23.56 o 
 -20   1   1      558.79      529.17     40.61 o 
 -19   1   1      139.84      120.02     26.15 o 
 -18   1   1        5.21        0.00     19.40 o 
 -17   1   1      221.49      276.49     30.45 o 
 -16   1   1     2260.68     1994.94     58.96 o 
 -15   1   1      923.54      971.53     45.47 o 
 -14   1   1       81.38       70.51     21.43 o 
 -13   1   1     1151.73     1048.32     42.00 o 
 -12   1   1     1939.90     1809.83     48.07 o 
 -11   1   1     1507.27     1828.99     49.75 o 
 -10   1   1    11378.29    12862.83    177.81 o 
  -9   1   1      641.41     1310.87     35.63 o 
  -8   1   1    10244.05    11249.09    153.10 o 
  -7   1   1    24074.26    28571.58    350.68 o 
  -6   1   1    22261.59    27104.54    330.38 o 
  -5   1   1     3154.25     3696.48     56.93 o 
  -4   1   1   112097.57   117107.75   1372.27 o 
  -3   1   1     6832.54     6965.43     90.14 o 
  -2   1   1     1689.97     1410.46     18.31 o 
  -1   1   1     1785.74     1442.81     20.82 o 
   0   1   1     7562.99     8668.84    239.62 o 
   1   1   1    28052.10    30310.21    354.92 o 
   2   1   1      364.62      428.78     11.28 o 
   3   1   1    35397.38    37406.84    484.80 o 
   4   1   1    20682.94    22698.02    274.93 o 
   5   1   1     1125.14     1172.66     29.82 o 
   6   1   1       39.79      272.60     15.78 o 
   7   1   1       12.54       92.34     13.26 o 
   8   1   1    12887.00    13110.90    176.00 o 
   9   1   1     2004.86     2143.75     47.43 o 
  10   1   1     7974.87     8271.94    124.75 o 
  11   1   1      167.33      126.92     17.31 o 
  12   1   1       27.52       37.38     14.79 o 
  13   1   1     2929.45     3072.79     68.47 o 
  14   1   1      236.34      269.47     25.93 o 
  15   1   1        6.52        0.00     17.68 o 
  16   1   1       43.61       41.48     20.66 o 
  17   1   1      471.94      455.58     35.55 o 
  18   1   1     1264.31     1081.70     52.96 o 
  19   1   1      222.87      170.16     30.84 o 
  20   1   1      768.14      787.26     48.19 o 
  21   1   1      294.20      357.52     37.03 o 
  22   1   1      146.73      106.54     32.44 o 
  23   1   1      240.99      308.78     48.80 o 
 -23   2   1       52.94       50.67     42.54 o 
 -22   2   1      453.64      419.41     52.20 o 
 -21   2   1       48.35       22.11     30.02 o 
 -20   2   1        2.21       53.79     26.99 o 
 -19   2   1      223.22      205.89     31.90 o 
 -18   2   1       18.85       39.94     21.44 o 
 -17   2   1     1147.46     1015.58     48.61 o 
 -16   2   1     1862.05     1822.56     56.33 o 
 -15   2   1       97.76      109.43     24.08 o 
 -14   2   1     1770.29     1654.39     50.85 o 
 -13   2   1       61.44       69.92     17.95 o 
 -12   2   1      375.21      328.45     24.18 o 
 -11   2   1      785.43      916.62     34.76 o 
 -10   2   1       20.60        0.00     14.51 o 
  -9   2   1      227.73      341.81     33.58 o 
  -8   2   1      108.94      108.11     13.54 o 
  -7   2   1        7.18        3.77      8.79 o 
  -6   2   1     2122.59     1638.80     33.64 o 
  -5   2   1      995.47      957.14     22.43 o 
  -4   2   1     7692.05     7445.99     98.19 o 
  -3   2   1      141.11      196.53      9.53 o 
  -2   2   1      297.03      264.32     15.24 o 
  -1   2   1       48.90       20.00      3.57 o 
   0   2   1      482.73      473.30     19.21 o 
   1   2   1       25.23        0.00      6.17 o 
   2   2   1        3.36        0.00      5.47 o 
   3   2   1     1431.67     1089.35     23.29 o 
   4   2   1     2085.02     1994.80     35.97 o 
   5   2   1     2798.37     2245.37     41.11 o 
   6   2   1     8912.71     7776.38    108.87 o 
   7   2   1     2600.13     2354.83     53.47 o 
   8   2   1     8595.99     7542.13    111.51 o 
   9   2   1      362.62      259.83     19.69 o 
  10   2   1       13.42        0.00     10.19 o 
  11   2   1      977.33     1041.55     37.05 o 
  12   2   1      339.50      288.39     25.01 o 
  13   2   1      932.93     1002.08     42.40 o 
  14   2   1     1660.53     1685.38     50.90 o 
  15   2   1      513.25      665.01     38.35 o 
  16   2   1     5058.65     5089.89    102.01 o 
  17   2   1        9.26       35.29     23.14 o 
  18   2   1      951.24     1028.34     51.30 o 
  19   2   1      300.45      341.75     46.46 o 
  20   2   1      454.27      445.80     41.03 o 
  21   2   1        1.86       18.76     41.27 o 
  22   2   1      148.05      183.53     41.60 o 
 -23   3   1     3185.20     3707.07    127.68 o 
 -22   3   1     1261.30     1345.63     84.77 o 
 -21   3   1        0.42       18.86     30.83 o 
 -20   3   1      182.98      200.48     40.51 o 
 -19   3   1     1875.60     1783.65     90.85 o 
 -18   3   1     1106.06      830.98     45.90 o 
 -17   3   1     1005.79     1043.26     47.72 o 
 -16   3   1     4780.68     4385.06     91.26 o 
 -15   3   1      132.27      167.88     23.27 o 
 -14   3   1        0.57        9.94     15.42 o 
 -13   3   1     5741.40     5624.33    100.04 o 
 -12   3   1     1044.85     1136.70     40.27 o 
 -11   3   1     8683.18     9587.95    142.29 o 
 -10   3   1     5358.80     5402.17     89.83 o 
  -9   3   1     2137.30     3397.30     62.47 o 
  -8   3   1     1005.49      788.75     26.49 o 
  -7   3   1      612.28      735.95     23.76 o 
  -6   3   1    36764.83    39190.77    580.44 o 
  -5   3   1     2882.13     3673.91     56.82 o 
  -4   3   1     1059.41      632.57     20.46 o 
  -3   3   1    94417.70   101910.48   1190.88 o 
  -2   3   1    74807.74    84524.36    913.37 o 
  -1   3   1    85905.38    91932.56   1074.00 o 
   0   3   1       66.32       25.17      7.92 o 
   1   3   1      668.15      545.68     17.30 o 
   2   3   1     2036.05     2909.44     46.71 o 
   3   3   1     1246.46     1340.94     28.56 o 
   4   3   1     7015.45     6506.56     90.81 o 
   5   3   1       33.63        9.46      8.20 o 
   6   3   1      772.02      955.90     26.63 o 
   7   3   1      332.04      302.74     18.47 o 
   8   3   1     1792.82     2291.14     48.12 o 
   9   3   1    13245.65    14017.37    190.57 o 
  10   3   1      386.75      274.15     24.87 o 
  11   3   1     3644.75     3726.00     81.79 o 
  12   3   1      635.63      625.03     30.13 o 
  13   3   1     5499.25     5555.54     91.55 o 
  14   3   1      436.78      478.17     32.88 o 
  15   3   1       11.73       37.11     21.17 o 
  16   3   1       31.31        0.00     18.58 o 
  17   3   1     2778.62     2667.47     88.98 o 
  18   3   1      238.64      195.75     28.55 o 
  19   3   1      186.56      203.79     33.85 o 
  20   3   1       39.95       58.14     31.88 o 
  21   3   1      923.41      912.37     68.99 o 
  22   3   1       61.82        0.82     41.44 o 
 -22   4   1      651.22      946.52    104.67 o 
 -21   4   1      135.05      185.84     43.61 o 
 -20   4   1       23.32       54.81     32.88 o 
 -19   4   1      553.19      495.64     56.12 o 
 -18   4   1      250.26      200.59     38.26 o 
 -17   4   1      599.31      523.99     42.79 o 
 -16   4   1     1185.10     1170.34     47.22 o 
 -15   4   1      151.82      167.18     33.02 o 
 -14   4   1        5.46        0.00     15.83 o 
 -13   4   1     2542.91     2592.33     63.83 o 
 -12   4   1      538.47      575.32     30.39 o 
 -11   4   1       48.60       75.51     15.45 o 
 -10   4   1       83.83       71.32     13.84 o 
  -9   4   1       93.58      120.35     14.14 o 
  -8   4   1      969.12      979.74     37.17 o 
  -7   4   1     2427.81     2318.26     45.73 o 
  -6   4   1      319.24      376.94     14.37 o 
  -5   4   1     8631.18     7696.66    119.74 o 
  -4   4   1       36.53       40.50      9.39 o 
  -3   4   1     8863.75     8347.30    111.61 o 
  -2   4   1       38.76       12.97      7.51 o 
  -1   4   1     3312.79     3011.79     54.58 o 
   0   4   1     6172.12     5919.70     84.51 o 
   1   4   1       59.02       52.87      9.80 o 
   2   4   1       23.54        0.00      7.53 o 
   3   4   1      159.69      113.81     12.01 o 
   4   4   1     4553.51     3864.32     66.87 o 
   5   4   1      126.92      123.03     12.13 o 
   6   4   1     5196.63     4614.38     73.77 o 
   7   4   1     3124.38     2940.35     59.28 o 
   8   4   1     2624.01     2651.57     53.43 o 
   9   4   1      110.51      167.26     17.24 o 
  10   4   1      776.68      776.36     32.40 o 
  11   4   1      731.10      702.72     33.53 o 
  12   4   1      872.17      859.95     38.53 o 
  13   4   1      116.23       93.54     34.39 o 
  14   4   1      577.56      682.77     37.89 o 
  15   4   1     1105.66     1033.93     59.90 o 
  16   4   1      283.01      326.37     30.12 o 
  17   4   1       13.82        4.91     19.99 o 
  18   4   1      278.89      339.36     47.12 o 
  19   4   1       73.17      130.48     41.74 o 
  20   4   1      374.36      419.60     50.91 o 
  21   4   1      223.45      328.21     47.95 o 
  22   4   1      955.59      967.51    102.48 o 
 -22   5   1        5.74       34.10     35.50 o 
 -21   5   1      695.87      760.72    106.42 o 
 -20   5   1      801.25      881.15     68.82 o 
 -19   5   1      754.98      745.43     62.30 o 
 -18   5   1      119.86      206.86     46.82 o 
 -17   5   1      474.41      538.70     57.26 o 
 -16   5   1     4423.03     4111.94    119.14 o 
 -15   5   1      373.49      313.43     32.87 o 
 -14   5   1      474.12      532.59     36.48 o 
 -13   5   1      818.12      729.38     34.30 o 
 -12   5   1      648.64      589.55     40.48 o 
 -11   5   1     3336.82     3383.28     68.01 o 
 -10   5   1     1290.35     1339.00     48.77 o 
  -9   5   1     3350.87     2978.69     56.18 o 
  -8   5   1     7815.08     8969.14    159.67 o 
  -7   5   1     9479.56    10788.31    166.92 o 
  -6   5   1    13962.97    15189.83    230.59 o 
  -5   5   1     4958.34     4420.36     79.46 o 
  -4   5   1     1597.89     1677.90     33.09 o 
  -3   5   1     7424.30     6726.75    134.10 o 
  -2   5   1    17871.35    19825.52    248.37 o 
  -1   5   1      316.07      274.93     16.85 o 
   0   5   1     3912.42     4098.27     66.04 o 
   1   5   1     9188.42    10555.92    142.03 o 
   2   5   1        3.86       33.09     14.65 o 
   3   5   1      789.71      473.63     20.71 o 
   4   5   1      779.74     1209.93     32.06 o 
   5   5   1    13939.49    15784.29    205.39 o 
   6   5   1    31487.14    35095.36    430.46 o 
   7   5   1      191.51      251.32     17.82 o 
   8   5   1     1718.45     1669.22     40.46 o 
   9   5   1     2844.70     2661.89     55.89 o 
  10   5   1      579.92      670.08     30.80 o 
  11   5   1     3677.67     3558.58     72.03 o 
  12   5   1    14294.55    14562.39    207.30 o 
  13   5   1      685.47      666.99     35.34 o 
  14   5   1     3169.46     3396.82     75.28 o 
  15   5   1     3562.89     3733.62     81.82 o 
  16   5   1     3292.31     3276.26     89.21 o 
  17   5   1       47.28       38.18     35.05 o 
  18   5   1      458.68      655.78     88.30 o 
  19   5   1      528.33      737.17     62.64 o 
  20   5   1       70.83       89.74     36.00 o 
  21   5   1      231.82      422.51     52.89 o 
  22   5   1     2316.71     2315.93    117.46 o 
 -22   6   1       78.07      155.31     43.46 o 
 -21   6   1       13.41        7.57     32.71 o 
 -20   6   1      300.27      166.70     48.87 o 
 -19   6   1        3.65       10.03     32.00 o 
 -18   6   1     1086.00      968.10     69.45 o 
 -17   6   1      655.53      604.12     54.86 o 
 -16   6   1      424.22      307.94     50.03 o 
 -15   6   1       75.38       49.69     28.85 o 
 -14   6   1      513.38      624.73     51.68 o 
 -13   6   1     2856.85     2703.78     72.71 o 
 -12   6   1     2571.49     2598.67     69.00 o 
 -11   6   1       16.66       10.03     11.44 o 
 -10   6   1     1494.36     1577.84     53.97 o 
  -9   6   1       93.44       94.93     16.82 o 
  -8   6   1     4156.36     4011.87     92.91 o 
  -7   6   1      455.78      439.69     35.93 o 
  -6   6   1     2212.37     1905.50     47.38 o 
  -5   6   1      324.17      281.92     20.43 o 
  -4   6   1     2616.54     2098.36     41.91 o 
  -3   6   1       13.80        0.00      8.71 o 
  -2   6   1     1419.20     1144.16     31.09 o 
  -1   6   1        4.11        2.38      9.81 o 
   0   6   1      600.04      516.39     28.32 o 
   1   6   1        2.80       45.61     11.25 o 
   2   6   1       12.73       19.66     11.05 o 
   3   6   1      757.22      678.18     26.13 o 
   4   6   1       11.30       37.57     16.72 o 
   5   6   1     3231.61     3237.46     59.72 o 
   6   6   1       16.71       28.83     10.73 o 
   7   6   1      115.67      137.77     15.11 o 
   8   6   1     1074.03     1036.05     51.95 o 
   9   6   1       89.04      105.23     16.21 o 
  10   6   1       42.70       64.29     15.03 o 
  11   6   1        3.72        6.57     14.26 o 
  12   6   1      298.69      333.42     46.11 o 
  13   6   1       19.63       33.09     17.16 o 
  14   6   1       29.65       27.68     22.56 o 
  15   6   1      194.90      204.46     29.83 o 
  16   6   1       93.31       68.00     30.62 o 
  17   6   1        0.88       19.37     29.00 o 
  18   6   1       46.45      117.90     36.71 o 
  19   6   1     1142.76     1148.02     77.55 o 
  20   6   1      106.77       89.84     38.10 o 
  21   6   1      159.67      128.32     40.76 o 
 -21   7   1      508.55      344.04     53.31 o 
 -20   7   1     1024.86      996.13     74.91 o 
 -19   7   1      511.19      614.86     71.98 o 
 -18   7   1     1574.30     1607.15     89.98 o 
 -17   7   1     1270.24     1116.54     93.38 o 
 -16   7   1     1437.37     1493.97     83.41 o 
 -15   7   1       63.66      108.00     31.58 o 
 -14   7   1     7111.22     6820.02    163.73 o 
 -13   7   1    10412.53     9942.45    207.49 o 
 -12   7   1       14.64       15.73     24.29 o 
 -11   7   1      323.00      324.61     36.17 o 
 -10   7   1     1011.26      949.15     38.99 o 
  -9   7   1     1951.52     1940.58     76.22 o 
  -8   7   1     1170.58     1031.06     38.87 o 
  -7   7   1     1839.55     1656.60     57.59 o 
  -6   7   1      579.02      693.40     31.03 o 
  -5   7   1       72.06      164.85     21.83 o 
  -4   7   1     4061.87     3863.55     67.47 o 
  -3   7   1     4863.80     5789.06     91.57 o 
  -2   7   1     1230.74     1170.49     46.31 o 
  -1   7   1      805.33      565.07     26.51 o 
   0   7   1     8532.56     8409.84    123.72 o 
   1   7   1    13932.31    14734.10    198.00 o 
   2   7   1      485.31      619.11     27.28 o 
   3   7   1     5810.05     7266.14    110.86 o 
   4   7   1     3627.16     3815.05     69.32 o 
   5   7   1     1432.26     1461.24     38.47 o 
   6   7   1    10041.62    10820.65    154.52 o 
   7   7   1    15724.41    16376.65    220.76 o 
   8   7   1       58.82      112.00     15.86 o 
   9   7   1      285.51      394.55     25.18 o 
  10   7   1     1742.60     1772.39     45.98 o 
  11   7   1       13.80       12.50     14.12 o 
  12   7   1      509.02      567.10     53.93 o 
  13   7   1     2119.11     2055.98     65.07 o 
  14   7   1       76.97       54.41     29.68 o 
  15   7   1      726.02      717.50     85.35 o 
  16   7   1      396.30      551.89     71.98 o 
  17   7   1     1305.36     1352.44     80.91 o 
  18   7   1      684.91      681.11     61.49 o 
  19   7   1     1784.42     1573.02     91.83 o 
  20   7   1      265.21      222.47     45.74 o 
  21   7   1      320.63      292.42     50.41 o 
 -21   8   1      358.89      293.70     67.19 o 
 -20   8   1      465.39      475.56     56.89 o 
 -19   8   1      289.62      207.45     43.18 o 
 -18   8   1        7.84        0.00     30.77 o 
 -17   8   1     1137.70     1139.75     77.68 o 
 -16   8   1      663.60      739.53     61.70 o 
 -15   8   1       41.32       81.47     34.78 o 
 -14   8   1       62.72       54.22     30.02 o 
 -13   8   1      210.25      226.44     39.21 o 
 -12   8   1       74.87       26.53     27.00 o 
 -11   8   1       45.97       23.56     24.37 o 
 -10   8   1      448.30      383.17     41.04 o 
  -9   8   1      176.51      205.68     21.13 o 
  -8   8   1     1753.18     1774.74     51.19 o 
  -7   8   1      430.67      404.39     41.00 o 
  -6   8   1      956.30      974.13     38.95 o 
  -5   8   1      502.87      438.97     22.23 o 
  -4   8   1     1225.83      955.19     31.65 o 
  -3   8   1      688.49      566.04     27.00 o 
  -2   8   1     1208.45      990.49     35.15 o 
  -1   8   1     7347.44     7095.33    111.56 o 
   0   8   1      867.20     1005.46     37.69 o 
   1   8   1     1286.68     1138.68     36.84 o 
   2   8   1      643.42      739.78     31.89 o 
   3   8   1      408.55      470.18     26.98 o 
   4   8   1      636.47      617.30     28.71 o 
   5   8   1       51.88       84.53     15.90 o 
   6   8   1      142.46      144.81     17.13 o 
   7   8   1      677.79      682.84     30.27 o 
   8   8   1     1754.32     1788.95     45.80 o 
   9   8   1      117.26      111.14     16.43 o 
  10   8   1       41.42       10.32     18.04 o 
  11   8   1     1344.64     1277.94     52.93 o 
  12   8   1        8.10        0.00     23.49 o 
  13   8   1      635.99      664.05     61.81 o 
  14   8   1     1261.85     1304.66     81.50 o 
  15   8   1       17.29        0.98     37.98 o 
  16   8   1      948.09     1183.91     77.20 o 
  17   8   1       14.60       14.81     31.12 o 
  18   8   1       15.12        1.05     30.42 o 
  19   8   1       42.98        0.00     30.47 o 
  20   8   1        3.51        0.00     31.06 o 
 -20   9   1      373.40      311.06     52.41 o 
 -19   9   1     1252.54     1353.41    108.41 o 
 -18   9   1      274.17      237.80     44.90 o 
 -17   9   1     1737.35     1539.87     89.42 o 
 -16   9   1       73.75       50.79     33.03 o 
 -15   9   1       45.24       64.09     33.14 o 
 -14   9   1      281.38      297.71     44.61 o 
 -13   9   1       71.61      153.60     36.21 o 
 -12   9   1     6043.50     5878.33    149.39 o 
 -11   9   1      148.89      149.04     32.68 o 
 -10   9   1     8000.79     7426.43    198.53 o 
  -9   9   1     2154.64     2060.94     88.15 o 
  -8   9   1     3215.56     3314.99     77.46 o 
  -7   9   1     3240.07     3150.83     78.36 o 
  -6   9   1      283.42      395.54     22.11 o 
  -5   9   1        2.95       10.02     12.60 o 
  -4   9   1     2059.04     2151.42     61.23 o 
  -3   9   1      646.98      741.90     32.04 o 
  -2   9   1      272.15      248.54     22.16 o 
  -1   9   1    13023.35    12222.80    175.52 o 
   0   9   1     1857.40     1524.17     44.41 o 
   1   9   1      907.35      766.12     35.21 o 
   2   9   1       14.33       87.58     23.97 o 
   3   9   1      797.61      796.61     34.55 o 
   4   9   1       49.87       78.67     16.58 o 
   5   9   1      334.62      473.58     54.29 o 
   6   9   1     2953.15     2930.17     62.68 o 
   7   9   1     6112.08     5871.98    110.95 o 
   8   9   1     2187.29     2232.63     52.73 o 
   9   9   1      200.02      242.53     30.93 o 
  10   9   1      218.20      205.65     36.14 o 
  11   9   1     4182.06     4191.85    173.65 o 
  12   9   1      247.18      228.22     66.62 o 
  13   9   1      372.45      374.54     46.73 o 
  14   9   1      143.80      176.76     37.89 o 
  15   9   1       52.64       43.13     32.88 o 
  16   9   1      665.47      705.91     62.91 o 
  17   9   1     1326.56     1483.22     89.65 o 
  18   9   1      212.94      206.29     44.19 o 
  19   9   1      167.15      176.10     44.11 o 
  20   9   1       95.74      118.54     40.82 o 
 -19  10   1       18.20        0.00     32.28 o 
 -18  10   1        4.46        5.55     47.36 o 
 -17  10   1      606.78      655.05     65.14 o 
 -16  10   1       19.86       76.17     36.57 o 
 -15  10   1      178.52      184.67     43.07 o 
 -14  10   1       38.77       56.17     32.98 o 
 -13  10   1      951.13      848.91     64.84 o 
 -12  10   1      282.19      322.77     44.67 o 
 -11  10   1      954.96      798.29     61.07 o 
 -10  10   1        9.66        8.71     34.25 o 
  -9  10   1     3146.01     2980.19     99.08 o 
  -8  10   1        6.62       30.11     28.36 o 
  -7  10   1       26.78       68.60     20.79 o 
  -6  10   1       85.37       87.06     18.76 o 
  -5  10   1        0.12       15.88     15.73 o 
  -4  10   1      166.87      214.21     21.86 o 
  -3  10   1      451.36      422.00     31.74 o 
  -2  10   1     1492.23     1432.51     45.24 o 
  -1  10   1       87.91       77.23     18.54 o 
   0  10   1     2163.41     2243.82     56.90 o 
   1  10   1      167.37      193.92     22.15 o 
   2  10   1      206.77      235.81     23.71 o 
   3  10   1      627.22      607.98     33.81 o 
   4  10   1      307.39      291.53     25.15 o 
   5  10   1       93.53      112.12     25.70 o 
   6  10   1      224.24      235.04     46.51 o 
   7  10   1     1005.58     1032.72     60.64 o 
   8  10   1      942.37      848.35     44.30 o 
   9  10   1      387.12      346.37     42.85 o 
  10  10   1     1417.82     1178.30     71.55 o 
  11  10   1      452.72      493.23     55.12 o 
  12  10   1     1027.80     1245.57     75.93 o 
  13  10   1        2.42        0.00     26.21 o 
  14  10   1       64.06      131.01     37.40 o 
  15  10   1       92.78      137.44     39.29 o 
  16  10   1      553.86      653.90     64.15 o 
  17  10   1       87.66      124.51     40.16 o 
  18  10   1       14.96       38.38     48.16 o 
  19  10   1      305.03      319.89     52.62 o 
 -18  11   1      314.82      319.14     53.20 o 
 -17  11   1     1560.93     1545.60     97.93 o 
 -16  11   1     1585.11     1358.15     88.43 o 
 -15  11   1       30.99       67.72     36.25 o 
 -14  11   1     1102.72     1093.11     76.59 o 
 -13  11   1      805.23      668.76     61.31 o 
 -12  11   1      958.21      695.94     61.95 o 
 -11  11   1      153.93       64.83     44.15 o 
 -10  11   1      312.82      293.61     42.71 o 
  -9  11   1      704.36      573.59     52.79 o 
  -8  11   1      100.61      144.63     51.11 o 
  -7  11   1      382.62      334.41     41.46 o 
  -6  11   1      688.58      620.85     40.51 o 
  -5  11   1     2170.88     2014.24     54.46 o 
  -4  11   1     2199.02     2215.90     56.94 o 
  -3  11   1     1177.68     1169.98     44.56 o 
  -2  11   1      514.60      540.38     38.41 o 
  -1  11   1       36.16       76.00     20.53 o 
   0  11   1    35340.92    36588.65    466.48 o 
   1  11   1     2119.82     2203.35     59.48 o 
   2  11   1     1281.09     1466.64     52.04 o 
   3  11   1    16228.01    16807.62    237.64 o 
   4  11   1     2714.25     2805.00     70.51 o 
   5  11   1     1015.98      973.79     41.73 o 
   6  11   1     4408.77     4439.68    102.02 o 
   7  11   1       46.28       59.53     22.83 o 
   8  11   1     1353.27     1083.18     68.84 o 
   9  11   1      559.09      486.95     81.88 o 
  10  11   1     6683.90     6130.19    156.71 o 
  11  11   1      770.77      701.82     97.66 o 
  12  11   1      189.61      142.38     38.30 o 
  13  11   1     1155.91     1130.35     76.72 o 
  14  11   1     1528.13     1540.63     90.70 o 
  15  11   1       90.62      104.10     38.64 o 
  16  11   1       12.74       22.64     33.87 o 
  17  11   1        0.35       40.70     37.95 o 
  18  11   1      396.16      249.31     50.25 o 
 -17  12   1        1.78       11.11     34.87 o 
 -16  12   1      105.59      110.65     40.46 o 
 -15  12   1       56.46       69.09     38.33 o 
 -14  12   1      168.00      228.03     45.66 o 
 -13  12   1       12.48       43.71     33.05 o 
 -12  12   1      208.73      158.83     51.91 o 
 -11  12   1      272.85      210.35     43.13 o 
 -10  12   1      332.45      413.89     50.49 o 
  -9  12   1      134.70       34.26     30.54 o 
  -8  12   1     1105.26     1066.29     70.11 o 
  -7  12   1        0.94       11.34     30.77 o 
  -6  12   1       20.59       35.70     28.41 o 
  -5  12   1      205.75      197.60     29.03 o 
  -4  12   1       17.07       21.28     17.83 o 
  -3  12   1      460.08      421.45     31.51 o 
  -2  12   1     2624.99     2577.45     74.45 o 
  -1  12   1      115.60       96.89     21.77 o 
   0  12   1     3742.14     3723.42     82.04 o 
   1  12   1      213.77      169.45     24.63 o 
   2  12   1      664.76      727.93     40.35 o 
   3  12   1        7.28        0.00     17.58 o 
   4  12   1      795.10      781.51     44.91 o 
   5  12   1     1417.61     1392.06     60.21 o 
   6  12   1      317.76      421.07     80.29 o 
   7  12   1      181.45      131.49     34.68 o 
   8  12   1      436.34      441.50     49.40 o 
   9  12   1     1943.34     1890.03     94.84 o 
  10  12   1      511.18      556.59     57.45 o 
  11  12   1     2871.56     2894.58    107.43 o 
  12  12   1      623.70      766.67     66.34 o 
  13  12   1        1.59        0.00     30.08 o 
  14  12   1       62.91       30.98     35.71 o 
  15  12   1       41.57        0.00     46.02 o 
  16  12   1       29.49       39.58     37.03 o 
  17  12   1      331.94      218.38     51.00 o 
 -16  13   1      279.50      232.55     48.65 o 
 -15  13   1       99.81      148.54     44.52 o 
 -14  13   1        5.77       36.09     35.59 o 
 -13  13   1       60.31      100.61     39.48 o 
 -12  13   1     1608.09     1745.37    138.06 o 
 -11  13   1      219.32      143.96     39.97 o 
 -10  13   1      359.99      192.03     44.42 o 
  -9  13   1      709.44      732.45     62.65 o 
  -8  13   1      112.15       62.38     68.50 o 
  -7  13   1      192.36      207.40     39.75 o 
  -6  13   1     3159.05     3345.47    126.29 o 
  -5  13   1       53.15       60.84     31.83 o 
  -4  13   1      471.55      566.82     42.60 o 
  -3  13   1        2.25        8.04     19.22 o 
  -2  13   1       46.99       29.94     20.07 o 
  -1  13   1     3293.77     3328.55     78.50 o 
   0  13   1     1129.98     1141.33     51.56 o 
   1  13   1      187.83      246.82     28.00 o 
   2  13   1     4649.96     4752.12     98.45 o 
   3  13   1     5255.02     5472.85    107.33 o 
   4  13   1      154.94      182.95     30.77 o 
   5  13   1     4572.59     4416.20    106.61 o 
   6  13   1     3737.27     3586.78    120.74 o 
   7  13   1     7597.69     7774.26    184.49 o 
   8  13   1        7.03       11.20     29.01 o 
   9  13   1       17.85        0.00     32.47 o 
  10  13   1      279.21      266.49     55.65 o 
  11  13   1     2313.28     2335.84    107.80 o 
  12  13   1       32.53       18.32     34.91 o 
  13  13   1      572.62      613.79     63.80 o 
  14  13   1      840.26      897.06     89.10 o 
  15  13   1     1282.49     1229.11    140.18 o 
  16  13   1        1.54        0.00     34.56 o 
 -15  14   1      459.57      378.42     81.34 o 
 -14  14   1      178.46      198.50     48.68 o 
 -13  14   1       65.59       80.28     44.15 o 
 -12  14   1      417.33      454.46     70.91 o 
 -11  14   1      185.12      225.90     46.61 o 
 -10  14   1      170.07      128.81     39.19 o 
  -9  14   1     2185.22     2244.40    105.25 o 
  -8  14   1      352.56      349.33     49.74 o 
  -7  14   1      375.71      261.85     44.67 o 
  -6  14   1       54.50       38.31     31.49 o 
  -5  14   1      817.84      717.47     60.50 o 
  -4  14   1      291.60      289.61     82.14 o 
  -3  14   1      218.17      204.37     32.72 o 
  -2  14   1      198.93      238.55     31.31 o 
  -1  14   1      400.79      386.56     40.90 o 
   0  14   1        2.83        3.34     20.04 o 
   1  14   1      314.46      308.87     31.59 o 
   2  14   1      120.38      135.45     26.53 o 
   3  14   1      810.49      868.86     54.10 o 
   4  14   1     2083.28     1936.18     73.34 o 
   5  14   1      136.96       99.09     35.37 o 
   6  14   1        1.86       32.46     31.29 o 
   7  14   1       33.82       20.44     30.82 o 
   8  14   1      259.24      165.66     43.81 o 
   9  14   1     3848.59     3944.95    252.05 o 
  10  14   1       48.95       71.48     36.71 o 
  11  14   1     2910.23     3070.58    117.64 o 
  12  14   1      883.89      835.37     73.15 o 
  13  14   1     1701.85     1935.75    107.95 o 
  14  14   1      107.75       90.44     41.01 o 
 -13  15   1     1096.72     1077.27     83.40 o 
 -12  15   1      694.08      584.72     74.12 o 
 -11  15   1      111.54      102.18     41.14 o 
 -10  15   1      253.72      259.17     51.37 o 
  -9  15   1       22.18        0.00     38.80 o 
  -8  15   1      298.17      333.92     51.06 o 
  -7  15   1        3.76        0.00     31.67 o 
  -6  15   1      439.58      433.16     75.45 o 
  -5  15   1     1282.96     1273.41    143.68 o 
  -4  15   1      561.56      503.47     54.23 o 
  -3  15   1     1446.91     1519.70     84.94 o 
  -2  15   1      381.95      379.58     40.91 o 
  -1  15   1      705.99      676.03     57.04 o 
   0  15   1       36.94       17.48     21.65 o 
   1  15   1      112.76      111.86     26.15 o 
   2  15   1     2050.67     2201.80    102.84 o 
   3  15   1      163.31      151.61     40.67 o 
   4  15   1     7306.85     7968.77    189.56 o 
   5  15   1        0.01        0.00     32.38 o 
   6  15   1       21.81       26.61     31.90 o 
   7  15   1      333.02      361.08     48.64 o 
   8  15   1       27.42       36.10     34.09 o 
   9  15   1      751.44      710.03     67.17 o 
  10  15   1     1884.35     2126.54    126.29 o 
  11  15   1        8.01       38.48     38.78 o 
  12  15   1        3.99        0.00     32.83 o 
  13  15   1     1000.87      888.46     77.97 o 
 -11  16   1       82.77       50.52     40.16 o 
 -10  16   1        2.80       14.27     37.92 o 
  -9  16   1      560.32      550.72     63.04 o 
  -8  16   1      630.69      718.41     72.51 o 
  -7  16   1        2.04        0.00     30.44 o 
  -6  16   1       18.59        6.24     33.83 o 
  -5  16   1       70.99       84.76     36.05 o 
  -4  16   1       63.72      129.00     37.76 o 
  -3  16   1       11.51       53.94     33.76 o 
  -2  16   1      132.08      128.16     36.93 o 
  -1  16   1        1.47       31.59     32.07 o 
   0  16   1      346.10      418.89     69.55 o 
   1  16   1       31.04        0.00     24.69 o 
   2  16   1      187.50      228.27     42.29 o 
   3  16   1        0.10        0.00     28.64 o 
   4  16   1       98.72       88.35     37.08 o 
   5  16   1        5.21        0.00     28.06 o 
   6  16   1       77.77       38.33     35.72 o 
   7  16   1      567.44      500.19     58.25 o 
   8  16   1       26.43       41.83     42.01 o 
   9  16   1      261.58      135.99     43.35 o 
  10  16   1      130.38       45.06     38.85 o 
  11  16   1       10.95        0.00     34.01 o 
  -8  17   1      408.55      587.18     65.49 o 
  -7  17   1      488.03      541.36     61.77 o 
  -6  17   1     2369.28     2587.63    109.68 o 
  -5  17   1      183.75      194.88     45.51 o 
  -4  17   1        2.61        0.00     32.84 o 
  -3  17   1      872.94      886.74     83.75 o 
  -2  17   1      111.59      202.42     42.97 o 
  -1  17   1       37.52       16.25     40.65 o 
   0  17   1      150.39       52.49     43.00 o 
   1  17   1      123.94      145.09     47.75 o 
   2  17   1      648.73      794.09     87.98 o 
   3  17   1     1806.19     1977.24     98.35 o 
   4  17   1      957.52     1195.01     81.78 o 
   5  17   1      828.03     1043.01     77.95 o 
   6  17   1      990.29      831.94     71.55 o 
   7  17   1     1138.25      963.90     76.62 o 
   8  17   1      757.41      729.64     69.96 o 
  -4  18   1      564.69      545.48     61.79 o 
  -3  18   1      176.92      117.72     51.28 o 
  -2  18   1      470.95      463.16     68.82 o 
  -1  18   1       12.58       18.22     67.66 o 
   0  18   1      135.02       70.71    144.59 o 
   1  18   1        6.03        0.00     64.88 o 
   2  18   1       23.89       43.24     67.66 o 
   3  18   1       17.14        0.00     40.15 o 
   4  18   1        0.65        0.00     33.51 o 
 -22   0   2      486.40      433.57    131.47 o 
 -20   0   2      150.75      255.93     45.71 o 
 -18   0   2      666.12      872.56     66.83 o 
 -16   0   2     1365.28     1131.94     72.38 o 
 -14   0   2      944.68     1228.18     65.58 o 
 -12   0   2     2546.24     3333.02     96.68 o 
 -10   0   2      974.98     1127.38     48.78 o 
  -8   0   2       45.76       61.49     17.39 o 
  -6   0   2    29604.16    34240.03    584.28 o 
  -4   0   2     1926.55     2087.59     68.22 o 
  -2   0   2    38932.23    47070.05    776.98 o 
   0   0   2    30408.65    33512.35    655.33 o 
   2   0   2    17094.81    17387.97    294.99 o 
   4   0   2      190.82      116.33     14.29 o 
   6   0   2    36414.61    37299.88    635.70 o 
   8   0   2    53019.33    58451.51    989.24 o 
  10   0   2    13307.65    14158.27    274.61 o 
  12   0   2     4431.45     4998.82    210.86 o 
  14   0   2     3649.89     3293.62    105.33 o 
  16   0   2     1370.00      866.54     73.16 o 
  18   0   2      598.94      465.50     52.30 o 
  20   0   2       50.92       62.72     43.55 o 
  22   0   2        4.38       60.74     39.92 o 
 -23   1   2       10.17       33.33     40.19 o 
 -22   1   2       57.80       95.47     35.22 o 
 -21   1   2      310.84      281.63     33.03 o 
 -20   1   2      160.54      139.56     39.79 o 
 -19   1   2      598.20      463.12     37.79 o 
 -18   1   2      521.92      522.52     38.41 o 
 -17   1   2      212.43      184.22     27.01 o 
 -16   1   2      483.07      510.45     35.08 o 
 -15   1   2     1248.25     1159.82     52.27 o 
 -14   1   2     1978.58     1889.35     84.42 o 
 -13   1   2      728.10      589.57     32.75 o 
 -12   1   2      352.92      418.52     27.13 o 
 -11   1   2       77.32       25.21     13.10 o 
 -10   1   2     1373.91     1677.06     42.16 o 
  -9   1   2     3898.60     3647.17     66.17 o 
  -8   1   2     3300.80     3204.96     57.82 o 
  -7   1   2     4943.92     4420.53     70.50 o 
  -6   1   2      160.82       74.52     11.47 o 
  -5   1   2      208.76      136.70     11.55 o 
  -4   1   2        0.63        4.16      6.62 o 
  -3   1   2      208.14      140.44     10.57 o 
  -2   1   2     1097.29      977.30     16.21 o 
  -1   1   2      103.53       73.31      5.62 o 
   0   1   2      476.68      502.78     13.26 o 
   1   1   2     1163.35     1031.17     23.83 o 
   2   1   2        0.44        0.00      4.97 o 
   3   1   2     1531.79     1353.27     25.94 o 
   4   1   2     1358.65     1387.81     28.53 o 
   5   1   2     3016.79     2462.89     43.38 o 
   6   1   2     3285.07     2956.23     51.89 o 
   7   1   2     1860.06     1522.72     42.44 o 
   8   1   2       21.98        3.47     10.43 o 
   9   1   2       67.21       44.34     12.62 o 
  10   1   2     1380.13     1231.84     36.94 o 
  11   1   2       61.84       82.93     15.54 o 
  12   1   2       55.91       49.39     16.35 o 
  13   1   2     2024.63     1996.62     54.22 o 
  14   1   2      548.54      517.14     33.39 o 
  15   1   2     3718.27     3870.14     83.93 o 
  16   1   2       52.75       18.87     19.47 o 
  17   1   2      384.66      356.37     33.30 o 
  18   1   2       47.72       52.85     22.92 o 
  19   1   2       68.38       95.42     24.68 o 
  20   1   2      516.16      501.00     46.58 o 
  21   1   2      234.86      178.65     30.99 o 
  22   1   2        0.08       18.62     29.21 o 
 -23   2   2     1451.17     1384.56     86.09 o 
 -22   2   2       45.12      197.68     42.55 o 
 -21   2   2      352.12      381.87     82.41 o 
 -20   2   2       18.37       39.22     29.85 o 
 -19   2   2     2552.73     2391.95     70.61 o 
 -18   2   2       42.48      104.62     24.46 o 
 -17   2   2     1449.54     1449.93     55.29 o 
 -16   2   2      217.85      226.79     26.30 o 
 -15   2   2     1531.15     1378.56     54.30 o 
 -14   2   2        5.10       36.16     18.49 o 
 -13   2   2      451.25      438.37     29.36 o 
 -12   2   2       39.95       30.18     14.59 o 
 -11   2   2       98.51      133.35     17.47 o 
 -10   2   2    16792.95    17874.74    260.57 o 
  -9   2   2      148.77      157.31     35.38 o 
  -8   2   2    16374.65    18570.92    262.80 o 
  -7   2   2     5163.06     5842.47     97.00 o 
  -6   2   2    45762.66    48961.06    636.50 o 
  -5   2   2     7658.93     8189.99    118.92 o 
  -4   2   2    16279.43    19929.79    223.68 o 
  -3   2   2    69693.23    73467.66    937.83 o 
  -2   2   2      218.31      310.05     17.16 o 
  -1   2   2     3038.99     3071.33     47.98 o 
   0   2   2    14525.39    16431.81    199.51 o 
   2   2   2     1352.89     1919.51     33.08 o 
   3   2   2   104660.78   112541.09   1319.80 o 
   4   2   2      259.12      408.22     19.27 o 
   5   2   2        7.97       64.76     21.12 o 
   6   2   2     5980.58     6070.36     89.84 o 
   7   2   2        2.82      108.59     13.60 o 
   8   2   2    10331.24    10614.88    147.34 o 
   9   2   2    18287.66    19455.51    253.76 o 
  10   2   2     2394.48     2319.54     52.52 o 
  11   2   2     2568.86     2263.44     69.36 o 
  12   2   2      721.76      609.27     32.76 o 
  13   2   2      384.97      344.43     27.30 o 
  14   2   2        0.26        0.00     16.24 o 
  15   2   2      173.29      282.99     28.27 o 
  16   2   2     1277.92     1450.40     73.60 o 
  17   2   2     3066.10     2800.09     73.79 o 
  18   2   2      158.32       92.01     24.09 o 
  19   2   2      530.60      498.64     39.57 o 
  20   2   2        6.90       44.72     23.41 o 
  21   2   2      107.95       93.81     30.10 o 
  22   2   2     2212.29     2476.92    100.87 o 
 -23   3   2      131.09      172.46     42.59 o 
 -22   3   2       67.53       37.05     34.11 o 
 -21   3   2        1.53        0.00     29.89 o 
 -20   3   2      720.87      703.56     60.41 o 
 -19   3   2      786.06      654.26     64.75 o 
 -18   3   2      295.45      308.91     35.95 o 
 -17   3   2      850.23      806.02     43.02 o 
 -16   3   2      327.51      265.45     28.07 o 
 -15   3   2      214.50      239.12     25.81 o 
 -14   3   2      507.24      462.91     38.67 o 
 -13   3   2      340.00      304.27     25.56 o 
 -12   3   2     1324.63     1339.22     44.21 o 
 -11   3   2     1368.38     1195.47     43.93 o 
 -10   3   2       50.27       76.65     14.49 o 
  -9   3   2       51.96       12.65     10.34 o 
  -8   3   2     3016.66     2730.35     51.08 o 
  -7   3   2       45.66       26.39      8.86 o 
  -6   3   2     5715.43     5475.99     89.94 o 
  -5   3   2      358.03      307.62     32.11 o 
  -4   3   2     1261.36     1338.42     55.12 o 
  -3   3   2     3424.48     3677.12     84.55 o 
  -2   3   2       54.47      119.69      9.53 o 
  -1   3   2     3204.53     3010.42     46.65 o 
   0   3   2       18.10        8.67      7.63 o 
   1   3   2       14.55        0.00      7.81 o 
   2   3   2        5.86        0.00      8.78 o 
   3   3   2     1991.43     1569.68     32.53 o 
   4   3   2      925.67      785.53     23.36 o 
   5   3   2      212.99      208.32     23.21 o 
   6   3   2       48.85       14.34      9.90 o 
   7   3   2     1735.28     1682.55     38.93 o 
   8   3   2      150.41      196.81     17.22 o 
   9   3   2      476.90      352.85     22.83 o 
  10   3   2      519.44      522.68     28.87 o 
  11   3   2     2301.82     2086.29     52.17 o 
  12   3   2      543.30      671.59     35.07 o 
  13   3   2      242.11      260.22     25.43 o 
  14   3   2     2041.94     1904.82     74.46 o 
  15   3   2       30.40       41.27     19.34 o 
  16   3   2     1696.58     1603.48     58.53 o 
  17   3   2      472.53      521.39     40.90 o 
  18   3   2       10.21        0.00     21.14 o 
  19   3   2      647.86      749.40     52.58 o 
  20   3   2       43.96       65.64     29.08 o 
  21   3   2      347.50      299.42     46.06 o 
  22   3   2       10.68       26.86     34.06 o 
 -22   4   2      236.23      327.37     48.22 o 
 -21   4   2       61.25       78.28     34.61 o 
 -20   4   2      447.79      396.40     49.89 o 
 -19   4   2     1695.98     1769.59     90.55 o 
 -18   4   2      534.06      505.43     67.43 o 
 -17   4   2        0.70        0.00     25.97 o 
 -16   4   2     1541.25     1591.52     64.12 o 
 -15   4   2      272.20      358.75     28.87 o 
 -14   4   2     4476.72     5102.60    101.72 o 
 -13   4   2      647.09      779.29     48.91 o 
 -12   4   2     1301.23     1392.01     47.82 o 
 -11   4   2      846.00      684.82     33.84 o 
 -10   4   2       85.89       77.39     16.86 o 
  -9   4   2    18401.85    19326.17    289.64 o 
  -8   4   2     1892.42     1928.28     41.39 o 
  -7   4   2    11892.17    11809.89    176.98 o 
  -6   4   2      844.82     1723.87     54.62 o 
  -5   4   2       27.12        8.90     15.52 o 
  -4   4   2     1417.62     1319.36     42.09 o 
  -3   4   2    40157.75    45155.13    536.28 o 
  -2   4   2     5926.92     6265.63    116.05 o 
  -1   4   2    18402.13    19487.24    241.12 o 
   0   4   2    38230.22    41224.25    492.44 o 
   1   4   2    29748.26    32669.32    394.47 o 
   2   4   2    89919.13    93315.73   1093.09 o 
   3   4   2    17851.64    19312.29    241.90 o 
   4   4   2    31879.64    34385.87    417.11 o 
   5   4   2    17470.91    19843.09    251.12 o 
   6   4   2     1952.67     2685.98     51.54 o 
   7   4   2    10230.55    10246.02    155.35 o 
   8   4   2     1233.80     1919.61     45.59 o 
   9   4   2      247.25      286.70     26.94 o 
  10   4   2    10596.27    10037.79    148.62 o 
  11   4   2     2966.86     3329.71     69.26 o 
  12   4   2        1.73       18.20     16.11 o 
  13   4   2       36.86       43.37     21.58 o 
  14   4   2     4150.93     3956.95     83.72 o 
  15   4   2        0.01        0.00     17.01 o 
  16   4   2       17.67       15.68     19.00 o 
  17   4   2     1090.81     1197.85     54.02 o 
  18   4   2      495.68      448.87     42.75 o 
  19   4   2      916.77      835.12     63.66 o 
  20   4   2       10.84       35.42     31.78 o 
  21   4   2       76.37       41.44     32.67 o 
  22   4   2      614.16      722.33     78.75 o 
 -22   5   2        0.39       38.99     33.71 o 
 -21   5   2        5.19       21.66     30.98 o 
 -20   5   2      558.18      550.43     56.30 o 
 -19   5   2      108.55       93.45     34.53 o 
 -18   5   2     1571.69     1558.49    107.03 o 
 -17   5   2      166.18      154.10     37.03 o 
 -16   5   2      165.21       81.59     30.41 o 
 -15   5   2       59.13       48.45     33.18 o 
 -14   5   2      715.65      703.86     41.82 o 
 -13   5   2       57.21       59.10     17.15 o 
 -12   5   2       15.42        0.00     17.46 o 
 -11   5   2      211.16      288.17     26.96 o 
 -10   5   2     1054.31      972.52     48.91 o 
  -9   5   2       56.59       56.34     13.59 o 
  -8   5   2      400.64      505.42     27.74 o 
  -7   5   2      620.58      512.52     35.32 o 
  -6   5   2      101.39       47.77     16.73 o 
  -5   5   2       12.56        1.52     14.05 o 
  -4   5   2     1618.23     1559.00     37.29 o 
  -3   5   2     2316.09     2396.26     73.60 o 
  -2   5   2     2948.14     2819.90     49.79 o 
  -1   5   2        7.85        4.31      8.90 o 
   0   5   2      143.58      207.13     15.50 o 
   1   5   2     1750.37     1989.74     41.26 o 
   2   5   2     3834.96     3478.08     60.07 o 
   3   5   2     2465.47     2459.83     48.01 o 
   4   5   2     1454.91     1141.90     53.75 o 
   5   5   2      793.17      895.86     28.63 o 
   6   5   2      308.16      260.86     18.20 o 
   7   5   2       22.76       36.85     11.81 o 
   8   5   2      356.82      329.56     21.95 o 
   9   5   2      445.79      366.46     24.50 o 
  10   5   2     2566.67     2472.85     56.70 o 
  11   5   2      327.72      305.34     24.77 o 
  12   5   2     2424.59     2466.06     61.90 o 
  13   5   2       99.86      108.83     20.59 o 
  14   5   2      138.55      185.23     24.78 o 
  15   5   2      211.98      159.70     24.62 o 
  16   5   2      538.25      733.94     48.43 o 
  17   5   2       59.85       84.30     27.14 o 
  18   5   2      628.44      704.42     59.37 o 
  19   5   2     1121.29     1193.56     77.65 o 
  20   5   2       57.96       24.91     32.82 o 
  21   5   2      257.41      318.67     57.53 o 
  22   5   2        0.16       26.15     35.02 o 
 -22   6   2       55.76       47.61     35.92 o 
 -21   6   2      236.77      324.96     63.41 o 
 -20   6   2     1254.39     1231.10     97.46 o 
 -19   6   2      279.89      161.00     47.89 o 
 -18   6   2      360.50      444.90     50.91 o 
 -17   6   2     1354.03     1494.75     90.97 o 
 -16   6   2     2602.69     2711.85     96.68 o 
 -15   6   2        7.89        0.00     24.16 o 
 -14   6   2      220.55      209.57     38.77 o 
 -13   6   2     1061.47     1025.75     69.57 o 
 -12   6   2      218.93      258.38     25.51 o 
 -11   6   2     6235.43     6506.97    146.62 o 
 -10   6   2    14960.71    15775.90    361.35 o 
  -9   6   2      356.84      412.82     37.17 o 
  -8   6   2     4114.67     4491.39    107.12 o 
  -7   6   2     2667.76     2703.87     76.45 o 
  -6   6   2    18590.42    18084.36    406.43 o 
  -5   6   2    17550.76    18666.38    266.17 o 
  -4   6   2      419.38      563.39     48.89 o 
  -3   6   2    12070.91    12394.03    165.71 o 
  -2   6   2     6186.42     5403.76     84.03 o 
  -1   6   2     4445.44     5031.30     80.21 o 
   0   6   2    10893.33    12807.51    172.25 o 
   1   6   2      300.09      556.74     27.50 o 
   2   6   2     9648.97    12130.75    165.41 o 
   3   6   2    10262.34    10008.58    141.37 o 
   4   6   2    11141.36    13242.74    179.51 o 
   5   6   2        1.83       88.94     14.66 o 
   6   6   2     3754.04     4636.10    118.84 o 
   7   6   2      247.43      228.40     19.13 o 
   8   6   2        0.03        8.45     12.73 o 
   9   6   2    10302.27    10175.75    150.44 o 
  10   6   2     1048.00      941.50     43.21 o 
  11   6   2     4641.28     4382.68     84.54 o 
  12   6   2     2085.65     2156.15     57.18 o 
  13   6   2     3716.65     3606.44    113.99 o 
  14   6   2     1248.36     1360.00     86.32 o 
  15   6   2     1415.51     1294.51     62.49 o 
  16   6   2     4589.52     4395.75    126.83 o 
  17   6   2      887.29      753.79     61.23 o 
  18   6   2      205.02      145.26     38.31 o 
  19   6   2     1250.49     1609.04     94.45 o 
  20   6   2       22.05        0.00     31.25 o 
  21   6   2       77.04      121.94     40.57 o 
 -21   7   2      199.16      144.34     42.64 o 
 -20   7   2       34.10       10.54     39.70 o 
 -19   7   2      882.47      935.00     72.84 o 
 -18   7   2       18.34        0.00     26.57 o 
 -17   7   2      119.55       82.20     33.80 o 
 -16   7   2       64.21       96.14     32.65 o 
 -15   7   2       26.74       19.31     34.21 o 
 -14   7   2      106.69      143.40     35.66 o 
 -13   7   2      652.82      614.45     60.74 o 
 -12   7   2       32.06       20.33     24.13 o 
 -11   7   2      347.05      314.75     43.77 o 
 -10   7   2      230.28      236.05     33.39 o 
  -9   7   2     1241.98     1271.75     64.34 o 
  -8   7   2        2.59        0.00     20.43 o 
  -7   7   2      174.97      215.80     29.23 o 
  -6   7   2      953.92      967.20     43.52 o 
  -5   7   2      822.04      718.61     41.83 o 
  -4   7   2      881.92      723.31     38.96 o 
  -3   7   2     1691.78     1617.20     38.70 o 
  -2   7   2      503.38      482.93     24.39 o 
  -1   7   2     3440.06     3355.85     63.07 o 
   0   7   2      721.24      818.69     31.09 o 
   1   7   2      150.03      159.28     16.75 o 
   2   7   2      370.42      406.20     24.23 o 
   3   7   2      302.91      234.95     19.75 o 
   4   7   2      437.99      501.66     25.90 o 
   5   7   2      506.16      476.60     33.05 o 
   6   7   2      257.58      270.18     20.57 o 
   7   7   2     4325.61     4011.56     74.56 o 
   8   7   2       53.40       94.91     16.54 o 
   9   7   2      576.00      564.77     30.18 o 
  10   7   2      717.56      677.84     32.76 o 
  11   7   2     1869.69     1833.03     50.66 o 
  12   7   2      823.61      809.21     37.09 o 
  13   7   2      474.64      527.72     46.03 o 
  14   7   2       64.22       94.99     27.08 o 
  15   7   2       10.31       26.52     29.01 o 
  16   7   2        0.23        8.35     28.07 o 
  17   7   2      591.84      674.36     60.35 o 
  18   7   2       60.33      106.57     36.61 o 
  19   7   2      411.82      459.45     55.04 o 
  20   7   2       32.46       44.48     35.79 o 
  21   7   2      226.32      272.25     47.99 o 
 -21   8   2      364.68      517.92     92.58 o 
 -20   8   2      195.07      161.90     52.44 o 
 -19   8   2      103.28      106.35     38.51 o 
 -18   8   2      347.00      340.70     49.12 o 
 -17   8   2      132.31      186.69     41.51 o 
 -16   8   2      140.10      101.34     70.64 o 
 -15   8   2       41.36       67.45     30.79 o 
 -14   8   2       64.57       81.31     50.57 o 
 -13   8   2     3119.29     3169.61    103.61 o 
 -12   8   2      504.89      445.65     45.60 o 
 -11   8   2      902.07      941.87     63.19 o 
 -10   8   2       78.43       67.62     26.71 o 
  -9   8   2     3530.10     3459.84    103.87 o 
  -8   8   2      130.83      154.04     29.74 o 
  -7   8   2     4822.93     4774.51    117.15 o 
  -6   8   2     2532.03     2307.58     85.24 o 
  -5   8   2     2906.64     2995.05     60.58 o 
  -4   8   2     2689.40     2824.47     56.64 o 
  -3   8   2     7544.89     6483.34    102.94 o 
  -2   8   2      376.44      430.98     25.51 o 
  -1   8   2    19734.52    20850.22    272.99 o 
   0   8   2     1058.99     1185.77     53.20 o 
   1   8   2     4665.06     5116.06     88.42 o 
   2   8   2      159.30      128.51     17.90 o 
   3   8   2     2165.78     2367.53     54.41 o 
   4   8   2      358.39      287.20     25.54 o 
   5   8   2     8468.31     8350.26    138.86 o 
   6   8   2     2059.53     2109.45     51.67 o 
   7   8   2     1870.08     1984.94     50.51 o 
   8   8   2      546.71      622.22     32.11 o 
   9   8   2       51.66       38.55     15.20 o 
  10   8   2       42.86      121.54     22.82 o 
  11   8   2    10661.27    10776.28    187.62 o 
  12   8   2      127.17      109.56     25.01 o 
  13   8   2      230.57      175.72     35.74 o 
  14   8   2      866.86     1016.44     79.76 o 
  15   8   2       42.12       24.30     30.04 o 
  16   8   2      138.83      173.60     42.81 o 
  17   8   2     1632.52     1435.02     99.53 o 
  18   8   2       43.39       15.26     39.06 o 
  19   8   2      162.75      229.80     44.45 o 
  20   8   2      185.57      191.46     46.11 o 
 -20   9   2       90.02       75.01     39.20 o 
 -19   9   2       23.59       44.25     36.94 o 
 -18   9   2      258.46      317.40     50.07 o 
 -17   9   2       92.11      105.63     37.77 o 
 -16   9   2     1585.62     1665.10     94.45 o 
 -15   9   2      192.45      149.30     38.19 o 
 -14   9   2     2812.41     2526.13     96.74 o 
 -13   9   2      109.37       92.88     32.01 o 
 -12   9   2      836.16      794.62     59.46 o 
 -11   9   2      769.92      761.68     66.62 o 
 -10   9   2        1.23        0.00     23.67 o 
  -9   9   2        6.96        0.00     23.99 o 
  -8   9   2       87.29      102.79     28.83 o 
  -7   9   2       15.93        0.00     15.35 o 
  -6   9   2     1083.26     1008.27     53.00 o 
  -5   9   2      740.47      678.65     27.88 o 
  -4   9   2      436.92      446.12     25.42 o 
  -3   9   2      845.84      738.17     38.33 o 
  -2   9   2      179.73      148.06     19.90 o 
  -1   9   2       31.84       18.06     14.25 o 
   0   9   2       47.30       36.51     15.79 o 
   1   9   2      933.75      979.07     37.42 o 
   2   9   2     1864.74     1983.24     51.23 o 
   3   9   2       16.44       22.36     14.55 o 
   4   9   2     1388.43     1488.50     52.92 o 
   5   9   2       13.81       13.12     15.01 o 
   6   9   2      215.80      222.74     22.06 o 
   7   9   2      314.23      279.14     24.34 o 
   8   9   2     1697.93     1641.85     47.51 o 
   9   9   2       85.83       74.49     22.97 o 
  10   9   2      130.20      122.17     24.53 o 
  11   9   2      258.33      318.19     32.63 o 
  12   9   2      240.14      184.73     42.54 o 
  13   9   2       34.44       38.72     29.41 o 
  14   9   2     2171.90     2522.21    134.27 o 
  15   9   2      822.53      822.36     70.10 o 
  16   9   2      492.12      535.00     57.24 o 
  17   9   2       62.69       49.73     34.36 o 
  18   9   2        2.82       49.09     34.46 o 
  19   9   2      162.93      209.47     45.39 o 
 -19  10   2      442.79      291.82     52.01 o 
 -18  10   2      216.35      218.23     47.28 o 
 -17  10   2      137.35      127.52     40.68 o 
 -16  10   2     1195.17     1144.55     80.09 o 
 -15  10   2       42.73        0.00     30.04 o 
 -14  10   2      101.43       37.13     33.31 o 
 -13  10   2        6.32       55.52     31.64 o 
 -12  10   2     3999.63     3797.13    119.08 o 
 -11  10   2      866.56      782.09     59.17 o 
 -10  10   2     2711.28     2324.59     87.46 o 
  -9  10   2     1579.70     1635.94    112.38 o 
  -8  10   2        4.19        1.72     25.39 o 
  -7  10   2     9878.80     9723.83    333.39 o 
  -6  10   2     6551.87     6402.90    123.06 o 
  -5  10   2     2033.96     2280.82     53.36 o 
  -4  10   2     9911.29     9679.07    148.09 o 
  -3  10   2       14.77       22.86     16.06 o 
  -2  10   2     7451.44     7300.63    120.45 o 
  -1  10   2      186.17      150.21     20.73 o 
   0  10   2      755.46      788.45     37.54 o 
   1  10   2      240.87      222.53     26.94 o 
   2  10   2     1599.69     1305.86     44.17 o 
   3  10   2       45.98       44.06     16.91 o 
   4  10   2     6412.14     6748.36    115.08 o 
   5  10   2        2.31        0.00     14.37 o 
   6  10   2      819.98      830.57     37.07 o 
   7  10   2      767.51      770.19     57.06 o 
   8  10   2      617.19      547.76     42.17 o 
   9  10   2     5143.90     4932.07    118.72 o 
  10  10   2     1286.71     1440.79     78.99 o 
  11  10   2      146.86      108.63     32.95 o 
  12  10   2      199.99      138.22     34.78 o 
  13  10   2       13.58       57.27     32.46 o 
  14  10   2      195.99      153.84     47.36 o 
  15  10   2      225.53      136.83     39.84 o 
  16  10   2     2444.46     2158.99    107.03 o 
  17  10   2       13.83        0.00     30.61 o 
  18  10   2       43.72       57.80     43.88 o 
  19  10   2      128.67      111.62     42.53 o 
 -18  11   2       13.19        7.18     36.94 o 
 -17  11   2      726.55      577.20     62.03 o 
 -16  11   2      479.42      371.20     53.92 o 
 -15  11   2     1064.94     1124.26     79.94 o 
 -14  11   2      992.77      894.60     87.23 o 
 -13  11   2       36.22       63.53     34.46 o 
 -12  11   2     1209.13     1150.31     75.91 o 
 -11  11   2      254.53      217.66     40.70 o 
 -10  11   2      815.57      731.37     60.15 o 
  -9  11   2        5.05        0.00     25.43 o 
  -8  11   2      172.28      162.64     35.26 o 
  -7  11   2      405.61      422.18     45.23 o 
  -6  11   2        1.75       24.18     18.81 o 
  -5  11   2       35.74       38.66     20.64 o 
  -4  11   2      948.73      918.43     51.40 o 
  -3  11   2       40.78        4.94     17.61 o 
  -2  11   2       83.62       85.37     20.78 o 
  -1  11   2      854.23      905.86     51.54 o 
   0  11   2      715.12      733.66     39.02 o 
   1  11   2        0.13        0.00     17.41 o 
   2  11   2      962.53      823.12     41.62 o 
   3  11   2        0.32        0.00     16.87 o 
   4  11   2       17.90       24.13     18.30 o 
   5  11   2       37.90       50.47     19.08 o 
   6  11   2      788.94      735.73     37.88 o 
   7  11   2     1338.00     1283.79     57.15 o 
   8  11   2     2730.44     2713.20     78.99 o 
   9  11   2       84.70      107.57     46.01 o 
  10  11   2     4035.64     3738.34    117.00 o 
  11  11   2     1250.65     1123.06     73.99 o 
  12  11   2        3.65        0.00     27.58 o 
  13  11   2     1290.98     1294.36     82.35 o 
  14  11   2      700.37      662.63     62.25 o 
  15  11   2      510.38      500.37     75.72 o 
  16  11   2      134.91       88.58     38.55 o 
  17  11   2       49.24       25.60     35.57 o 
  18  11   2       14.42       10.40     37.42 o 
 -17  12   2      336.91      363.74     55.65 o 
 -16  12   2     1347.83     1123.55     83.29 o 
 -15  12   2      162.74       96.60     50.03 o 
 -14  12   2     1596.13     1431.52     89.01 o 
 -13  12   2      563.41      654.47     63.34 o 
 -12  12   2     1506.83     1280.92    112.65 o 
 -11  12   2       40.70       49.30     31.80 o 
 -10  12   2      286.70      247.92     44.68 o 
  -9  12   2     1269.00     1442.25    111.57 o 
  -8  12   2        1.96        3.96     26.77 o 
  -7  12   2      142.72      107.16     33.07 o 
  -6  12   2     3592.83     3667.84    112.47 o 
  -5  12   2     2459.96     2459.92     76.19 o 
  -4  12   2        6.84       32.14     17.72 o 
  -3  12   2      630.83      580.31     41.60 o 
  -2  12   2     7495.01     7429.25    128.41 o 
  -1  12   2      285.00      249.83     28.39 o 
   0  12   2     1920.07     1920.64     58.31 o 
   1  12   2     1967.11     1881.04     58.40 o 
   2  12   2      119.28      208.52     26.03 o 
   3  12   2      438.10      433.43     32.35 o 
   4  12   2     4173.79     4230.18    132.78 o 
   5  12   2     3067.74     3072.80     73.23 o 
   6  12   2     1909.46     1850.22     69.32 o 
   7  12   2      126.70      189.08     30.53 o 
   8  12   2      200.80      193.87     38.65 o 
   9  12   2      571.45      553.36     71.44 o 
  10  12   2      642.69      522.33     79.08 o 
  11  12   2      474.06      528.92     56.06 o 
  12  12   2       61.49       51.31     34.87 o 
  13  12   2      878.56      897.49     85.09 o 
  14  12   2      713.09      829.87     70.80 o 
  15  12   2       13.44        7.50     35.32 o 
  16  12   2        5.43       36.95     36.22 o 
  17  12   2       18.96       36.71     38.70 o 
 -16  13   2      344.67      454.27     61.54 o 
 -15  13   2      580.38      510.36     83.75 o 
 -14  13   2       54.60       65.17     37.34 o 
 -13  13   2      665.90      682.02     66.26 o 
 -12  13   2      255.35      236.32     51.11 o 
 -11  13   2      331.63      411.67     78.17 o 
 -10  13   2      148.00      158.22     41.28 o 
  -9  13   2      151.75      147.09     38.60 o 
  -8  13   2        0.22        0.00     28.80 o 
  -7  13   2        0.96        0.00     26.45 o 
  -6  13   2       82.02       64.77     31.35 o 
  -5  13   2       67.84       88.68     30.16 o 
  -4  13   2      486.20      506.54     46.02 o 
  -3  13   2      246.36      261.57     32.39 o 
  -2  13   2       18.31       11.19     19.37 o 
  -1  13   2      327.97      341.52     31.31 o 
   0  13   2       27.66       23.80     19.31 o 
   1  13   2       89.56      122.49     23.30 o 
   2  13   2      542.62      508.07     36.39 o 
   3  13   2      207.40      214.71     27.61 o 
   4  13   2      288.40      293.65     33.55 o 
   5  13   2       77.53        8.52     23.72 o 
   6  13   2      658.17      742.64     69.77 o 
   7  13   2      660.42      600.12     57.04 o 
   8  13   2      322.08      310.96     54.05 o 
   9  13   2       79.13       72.19     34.41 o 
  10  13   2      515.12      506.58     56.33 o 
  11  13   2      880.61     1001.97     74.86 o 
  12  13   2        7.09        0.00     43.87 o 
  13  13   2      140.66      116.91     53.78 o 
  14  13   2       54.22       72.16     42.54 o 
  15  13   2      226.84      200.95     48.90 o 
  16  13   2       64.13       25.41     36.46 o 
 -15  14   2      196.42      154.51     45.87 o 
 -14  14   2      182.41      126.77     43.21 o 
 -13  14   2      543.83      454.64     59.78 o 
 -12  14   2      318.14      381.16     55.32 o 
 -11  14   2       31.91       27.65     35.06 o 
 -10  14   2      102.39      108.32     39.93 o 
  -9  14   2     1217.76     1287.76     82.81 o 
  -8  14   2      170.97       63.75     50.03 o 
  -7  14   2     2994.82     2903.72    107.04 o 
  -6  14   2      777.67      676.66     98.48 o 
  -5  14   2      113.68       55.92     32.18 o 
  -4  14   2      294.27      224.45     39.19 o 
  -3  14   2      523.83      506.72     52.70 o 
  -2  14   2      560.70      533.59     43.75 o 
  -1  14   2     1446.95     1492.60     55.06 o 
   0  14   2        6.51        0.00     20.84 o 
   1  14   2     5025.65     5404.98    109.66 o 
   2  14   2      933.01     1058.45     52.01 o 
   3  14   2     1061.33     1193.86     72.49 o 
   4  14   2     3675.33     3698.27    146.26 o 
   5  14   2      693.64      750.46     60.66 o 
   6  14   2       76.54       64.11     32.79 o 
   7  14   2     1141.19     1228.62     84.28 o 
   8  14   2     2142.35     1947.34    116.93 o 
   9  14   2     1573.38     1772.91    108.63 o 
  10  14   2      564.43      583.54     61.43 o 
  11  14   2      495.38      520.39     60.20 o 
  12  14   2     3249.21     3058.94    149.91 o 
  13  14   2     2249.88     1884.03    182.48 o 
  14  14   2      731.41      486.87     61.75 o 
 -13  15   2       54.69       18.48     38.59 o 
 -12  15   2       93.93      116.36     42.55 o 
 -11  15   2      120.64      175.41     45.68 o 
 -10  15   2      803.47      877.06    116.39 o 
  -9  15   2      550.32      521.83     59.78 o 
  -8  15   2       75.56       26.25     35.48 o 
  -7  15   2      135.39       69.95     35.21 o 
  -6  15   2      123.89      102.17     37.13 o 
  -5  15   2        1.14       17.98     29.11 o 
  -4  15   2        2.13        0.00     28.94 o 
  -3  15   2      202.04      201.49     40.25 o 
  -2  15   2        8.31        0.00     27.71 o 
  -1  15   2      863.08      891.00     55.69 o 
   0  15   2        1.38       21.59     21.88 o 
   1  15   2       41.24       37.83     25.17 o 
   2  15   2      148.63      116.61     31.13 o 
   3  15   2        0.86        5.12     26.13 o 
   4  15   2      195.06      168.88     40.24 o 
   5  15   2      236.84      282.92     46.21 o 
   6  15   2       70.94       86.75     36.26 o 
   7  15   2     1009.06      956.69     71.72 o 
   8  15   2      476.97      498.79     58.33 o 
   9  15   2     1661.82     1584.21     94.47 o 
  10  15   2      940.71     1071.56     80.34 o 
  11  15   2      223.62      396.20     57.15 o 
  12  15   2       94.78       12.29     37.41 o 
  13  15   2       54.12        7.05     52.44 o 
 -11  16   2      435.06      389.66     57.57 o 
 -10  16   2     1456.13     1207.15     87.85 o 
  -9  16   2      298.16      333.59     55.27 o 
  -8  16   2      187.52      213.19     48.43 o 
  -7  16   2     1150.97     1202.36     83.18 o 
  -6  16   2      195.54      212.89     44.36 o 
  -5  16   2        7.66        0.00     30.31 o 
  -4  16   2      788.25      713.74     64.13 o 
  -3  16   2     1497.80     1645.57    110.88 o 
  -2  16   2      395.91      323.27     47.35 o 
  -1  16   2      104.12       90.09     39.81 o 
   0  16   2     3539.44     3653.86    102.04 o 
   1  16   2      181.57      230.65     38.45 o 
   2  16   2      350.40      383.08     42.35 o 
   3  16   2        0.22       37.40     31.55 o 
   4  16   2      137.18      149.55     40.10 o 
   5  16   2       73.58       52.84     35.30 o 
   6  16   2     1008.66     1254.76    100.07 o 
   7  16   2       66.17      113.12     40.29 o 
   8  16   2     1228.30     1336.32     88.03 o 
   9  16   2       14.73        0.00     34.78 o 
  10  16   2        0.06       29.59     37.61 o 
  11  16   2      250.36      172.64     86.16 o 
  -8  17   2        1.71        2.78     36.30 o 
  -7  17   2      825.16      798.89    102.48 o 
  -6  17   2      268.96      274.09     49.01 o 
  -5  17   2       39.61       18.34     35.80 o 
  -4  17   2       28.20       31.08     34.22 o 
  -3  17   2      176.95      178.13     41.83 o 
  -2  17   2      292.79      225.71     45.38 o 
  -1  17   2       17.46       70.68     44.31 o 
   0  17   2        6.80        9.11     37.50 o 
   1  17   2       16.54        8.37     52.38 o 
   2  17   2      200.86      262.37     74.51 o 
   3  17   2       75.02      106.67     50.82 o 
   4  17   2      874.11      990.45    136.08 o 
   5  17   2       60.38       33.03     37.39 o 
   6  17   2      831.76      902.04    102.80 o 
   7  17   2      194.48      150.90     50.03 o 
   8  17   2      125.21      162.76     45.08 o 
  -4  18   2      146.05      143.30     42.92 o 
  -3  18   2     1565.26     1671.07    116.47 o 
  -2  18   2      514.30      512.03     94.47 o 
  -1  18   2      767.33      767.55    209.47 o 
   0  18   2      817.25      872.81    112.71 o 
   1  18   2     1988.99     2187.03    207.62 o 
   2  18   2      193.76       61.21     62.75 o 
   3  18   2        6.20        0.00     49.62 o 
   4  18   2        1.59        9.21     51.98 o 
 -23   0   3     2054.43     2094.74    218.74 o 
 -21   0   3      131.88       83.69     38.85 o 
 -19   0   3       39.94      105.08     42.52 o 
 -17   0   3      279.45      326.22     48.07 o 
 -15   0   3     2181.47     2028.07     81.08 o 
 -13   0   3     1499.49     1330.92     63.73 o 
 -11   0   3       58.85       47.39     19.60 o 
  -9   0   3     2807.26     2679.33     76.09 o 
  -7   0   3      465.01      415.28     28.74 o 
  -5   0   3     8950.24     9251.00    173.67 o 
  -3   0   3        3.16        0.64      8.88 o 
  -1   0   3        0.10        0.00      6.52 o 
   1   0   3      254.60      110.09     15.03 o 
   3   0   3     1632.99     1306.29     36.79 o 
   5   0   3       90.70      119.37     16.52 o 
   7   0   3      695.54      777.41     37.02 o 
   9   0   3     3277.29     3070.08     85.71 o 
  11   0   3       17.02       13.43     18.53 o 
  13   0   3     4441.71     4326.93    121.40 o 
  15   0   3      335.27      303.71     41.17 o 
  17   0   3     2980.08     2841.45    250.28 o 
  19   0   3       19.10       27.64     32.81 o 
  21   0   3      385.36      425.07     72.53 o 
 -23   1   3      704.38      617.62     60.19 o 
 -22   1   3      166.94      226.80     49.05 o 
 -21   1   3      258.17      222.19     61.01 o 
 -20   1   3       81.99      201.79     29.32 o 
 -19   1   3        0.09       23.33     20.64 o 
 -18   1   3      381.06      465.57     36.02 o 
 -17   1   3     1016.25      973.63     47.49 o 
 -16   1   3      185.32      121.12     23.35 o 
 -15   1   3      401.24      350.78     29.38 o 
 -14   1   3     1640.93     1323.47     54.58 o 
 -13   1   3      714.63      661.61     34.31 o 
 -12   1   3    12347.35    12365.05    177.58 o 
 -11   1   3      423.29      586.13     39.33 o 
 -10   1   3      975.80      714.72     41.88 o 
  -9   1   3      825.42      905.45     30.58 o 
  -8   1   3        1.67        8.12      9.57 o 
  -7   1   3     6600.60     6184.93    109.97 o 
  -6   1   3     5712.99     6369.74     91.18 o 
  -5   1   3    70392.15    75681.56    887.50 o 
  -4   1   3     7011.84     7752.65    102.88 o 
  -3   1   3    36161.63    39860.90    470.92 o 
  -2   1   3    56970.86    62677.07   1021.22 o 
  -1   1   3    32902.69    36495.79    429.34 o 
   0   1   3       38.21       74.38     10.40 o 
   1   1   3     1583.87     2113.42     30.03 o 
   2   1   3    43272.47    46309.13    544.49 o 
   3   1   3    23422.95    25296.65    304.43 o 
   4   1   3    21587.82    23166.66    345.70 o 
   5   1   3    19675.76    21090.90    261.65 o 
   6   1   3     2715.85     3158.17     55.06 o 
   7   1   3      962.92     1581.64     37.06 o 
   8   1   3    18521.19    20977.08    268.94 o 
   9   1   3       98.10       59.59     13.34 o 
  10   1   3     1394.42     1279.09     38.76 o 
  11   1   3       45.37       32.11     15.34 o 
  12   1   3     2389.76     2417.54     58.51 o 
  13   1   3     2700.62     2943.84     67.85 o 
  14   1   3       26.73       77.62     29.31 o 
  15   1   3      342.74      428.26     38.96 o 
  16   1   3     3088.15     2823.26     72.56 o 
  17   1   3     1089.32     1072.74     51.65 o 
  18   1   3     1109.22     1021.28     66.19 o 
  19   1   3      599.14      593.76     41.78 o 
  20   1   3     3014.72     3320.70     87.22 o 
  21   1   3     1156.76     1325.55     75.58 o 
  22   1   3      433.47      410.05     45.99 o 
 -23   2   3       11.38       33.41     34.45 o 
 -22   2   3       30.25       28.93     32.79 o 
 -21   2   3        1.93       22.08     29.68 o 
 -20   2   3        9.42        0.00     32.70 o 
 -19   2   3       20.46       35.36     21.78 o 
 -18   2   3      255.03      215.16     28.19 o 
 -17   2   3       47.62        0.28     27.59 o 
 -16   2   3      631.27      610.69     42.69 o 
 -15   2   3      255.34      179.87     38.27 o 
 -14   2   3     1371.47     1326.83     50.71 o 
 -13   2   3     1713.12     1600.30     47.08 o 
 -12   2   3      484.78      474.93     29.24 o 
 -11   2   3     7162.78     6929.20    110.41 o 
 -10   2   3      603.25      703.72     42.56 o 
  -9   2   3     1603.24     1425.48     37.59 o 
  -8   2   3      467.49      402.92     20.86 o 
  -7   2   3      148.89      100.75     12.11 o 
  -6   2   3      332.05      301.87     22.80 o 
  -5   2   3      874.00      685.72     19.67 o 
  -4   2   3     5631.90     5412.08     75.59 o 
  -3   2   3       27.49       54.01      7.77 o 
  -2   2   3     1667.19     1676.69     29.47 o 
  -1   2   3      409.99      349.82     14.59 o 
   0   2   3       90.77      102.44      9.73 o 
   1   2   3      157.41      108.50     10.30 o 
   2   2   3     6992.67     6197.23     84.94 o 
   3   2   3      219.90      250.77     14.27 o 
   4   2   3     1353.04     1281.66     29.21 o 
   5   2   3     3245.39     3168.96     54.24 o 
   6   2   3      724.34      830.71     26.64 o 
   7   2   3      611.55      699.06     26.53 o 
   8   2   3     1766.56     1498.08     40.80 o 
   9   2   3      549.52      450.60     37.46 o 
  10   2   3     2390.03     2241.85     58.04 o 
  11   2   3     1536.37     1426.05     43.28 o 
  12   2   3     1191.81     1171.75     42.23 o 
  13   2   3      217.23      178.46     46.02 o 
  14   2   3     2222.75     1974.93     62.78 o 
  15   2   3      382.65      417.81     32.14 o 
  16   2   3      412.14      444.78     34.17 o 
  17   2   3      480.26      480.94     38.55 o 
  18   2   3     1976.87     1947.78     65.14 o 
  19   2   3        0.37        0.00     21.05 o 
  20   2   3       63.01       83.69     26.47 o 
  21   2   3       46.76       80.41     45.12 o 
  22   2   3        2.83       69.87     35.72 o 
 -23   3   3      413.41      607.72     60.95 o 
 -22   3   3      168.97      178.50     42.55 o 
 -21   3   3      453.47      517.76     82.41 o 
 -20   3   3      980.18     1064.68     72.67 o 
 -19   3   3     2235.81     2062.19    165.09 o 
 -18   3   3     1979.70     2050.60     83.14 o 
 -17   3   3       56.61       17.08     24.87 o 
 -16   3   3     2004.24     2271.98     61.43 o 
 -15   3   3      399.19      518.01     33.77 o 
 -14   3   3     1325.65     1281.92     45.74 o 
 -13   3   3     9709.36     9653.25    148.09 o 
 -12   3   3       61.52       62.43     16.40 o 
 -11   3   3     4723.65     5137.52     88.04 o 
 -10   3   3     2394.36     3281.70     66.87 o 
  -9   3   3     1434.51     1235.59     36.75 o 
  -8   3   3     1781.61     2490.04     47.76 o 
  -7   3   3      254.56      269.79     15.03 o 
  -6   3   3     2431.48     2028.13     37.08 o 
  -5   3   3    10999.04    11545.16    170.73 o 
  -4   3   3       68.08       84.31      9.65 o 
  -3   3   3     1362.07     1712.81     28.20 o 
  -2   3   3    25806.96    28404.58    341.39 o 
  -1   3   3   106828.19   112994.59   1449.78 o 
   0   3   3      288.97      711.07     25.01 o 
   1   3   3    95078.07   103332.52   1207.73 o 
   2   3   3    51821.96    54728.57    647.15 o 
   3   3   3      813.09      796.62     23.34 o 
   4   3   3      127.09      127.26     12.53 o 
   5   3   3     1057.55     1099.32     30.13 o 
   6   3   3     4013.50     4544.06     79.89 o 
   7   3   3       21.81        5.33     10.24 o 
   8   3   3     2261.87     1985.65     45.96 o 
   9   3   3       32.39       25.17     12.78 o 
  10   3   3       39.39       92.67     16.55 o 
  11   3   3     3401.51     3302.74     71.71 o 
  12   3   3       38.48       16.18     16.41 o 
  13   3   3        1.64       16.01     17.24 o 
  14   3   3     3400.29     3156.93     73.56 o 
  15   3   3     3778.83     3650.91     82.38 o 
  16   3   3       64.29       33.42     19.85 o 
  17   3   3      208.31      187.99     26.75 o 
  18   3   3     2409.26     2733.88    119.79 o 
  19   3   3       51.44       30.29     24.67 o 
  20   3   3      593.83      567.76     49.14 o 
  21   3   3     2997.61     3156.64    169.37 o 
  22   3   3       19.83        0.00     31.26 o 
 -22   4   3      211.77      234.75     61.54 o 
 -21   4   3        6.70        3.16     30.58 o 
 -20   4   3       58.90       72.00     34.91 o 
 -19   4   3      699.54      761.24     62.54 o 
 -18   4   3      238.49      222.81     39.77 o 
 -17   4   3      212.95      181.99     46.38 o 
 -16   4   3       31.02       18.47     25.63 o 
 -15   4   3       42.87       58.56     18.69 o 
 -14   4   3      385.49      405.11     36.35 o 
 -13   4   3      410.97      413.19     27.00 o 
 -12   4   3     1380.67     1179.31     38.90 o 
 -11   4   3     1817.25     1600.27     41.23 o 
 -10   4   3     9071.10     8974.97    131.04 o 
  -9   4   3     1836.73     1669.32     37.52 o 
  -8   4   3      487.41      620.10     29.29 o 
  -7   4   3      865.64      682.07     38.39 o 
  -6   4   3      434.43      439.98     30.84 o 
  -5   4   3     8018.90     7307.12    155.87 o 
  -4   4   3        0.54        0.00     12.58 o 
  -3   4   3     7044.81     6767.27    101.35 o 
  -2   4   3       33.85       27.62      8.63 o 
  -1   4   3     8527.48     8287.56    113.01 o 
   0   4   3     7615.66     7569.27    105.33 o 
   1   4   3     5580.82     4946.61     75.22 o 
   2   4   3     4248.57     4192.77     67.26 o 
   3   4   3      474.27      334.89     18.88 o 
   4   4   3     1154.98     1061.19     29.38 o 
   5   4   3      574.51      645.11     25.28 o 
   6   4   3     5365.05     5298.34     84.96 o 
   7   4   3        5.68        0.00     10.59 o 
   8   4   3      265.40      340.56     22.33 o 
   9   4   3     3577.98     3092.52     63.60 o 
  10   4   3      507.83      530.63     29.94 o 
  11   4   3     1221.79     1121.75     42.36 o 
  12   4   3       45.49       22.32     17.14 o 
  13   4   3       81.82       26.91     18.07 o 
  14   4   3      307.48      272.02     27.61 o 
  15   4   3        0.82       27.17     19.76 o 
  16   4   3      163.24      177.11     25.56 o 
  17   4   3     2224.86     2221.53     66.23 o 
  18   4   3        9.54       42.10     25.56 o 
  19   4   3      425.47      457.89     44.09 o 
  20   4   3      118.39      125.93     50.30 o 
  21   4   3        3.34       12.60     31.85 o 
  22   4   3      300.59      393.63     50.61 o 
 -22   5   3       52.98       63.92     37.66 o 
 -21   5   3      147.11      186.33     41.97 o 
 -20   5   3      222.20      200.59     42.80 o 
 -19   5   3        9.54        0.00     25.69 o 
 -18   5   3      712.88      797.85     62.54 o 
 -17   5   3      319.67      484.15     49.42 o 
 -16   5   3      288.39      266.98     51.64 o 
 -15   5   3     6103.43     6186.91    150.56 o 
 -14   5   3      127.29      124.77     30.79 o 
 -13   5   3     3488.79     3816.03     74.12 o 
 -12   5   3     2979.66     3259.84     64.05 o 
 -11   5   3     2410.68     2550.74     52.35 o 
 -10   5   3     7764.62     7952.65    145.33 o 
  -9   5   3     5878.49     5983.97    130.21 o 
  -8   5   3     8755.98     9737.26    182.56 o 
  -7   5   3     2075.20     1512.75     53.44 o 
  -6   5   3     1329.37      987.50     44.15 o 
  -5   5   3      461.67      321.82     27.68 o 
  -4   5   3     3410.20     3466.97     69.88 o 
  -3   5   3     1420.10     1074.52     26.66 o 
  -2   5   3     2463.42     2533.69     46.71 o 
  -1   5   3     2565.07     2964.05     59.23 o 
   0   5   3     3049.03     3168.87     69.21 o 
   1   5   3     1332.52      885.71     27.64 o 
   2   5   3      104.13      125.48     14.42 o 
   3   5   3      971.03     1433.43     35.83 o 
   4   5   3    17398.76    19092.56    245.28 o 
   5   5   3        0.11        6.55     11.46 o 
   6   5   3       14.61       58.63     13.17 o 
   7   5   3     1408.56     1677.54     42.22 o 
   8   5   3     3977.01     3999.08     74.27 o 
   9   5   3     4194.89     4090.45     77.48 o 
  10   5   3     2381.95     2673.05     61.16 o 
  11   5   3      784.02      753.53     51.95 o 
  12   5   3      627.06      647.68     37.75 o 
  13   5   3     2581.64     2593.30     65.09 o 
  14   5   3     5300.37     5345.25    103.36 o 
  15   5   3      880.33      877.72     44.78 o 
  16   5   3       47.03      100.60     22.79 o 
  17   5   3      457.08      393.94     40.20 o 
  18   5   3       82.04       99.49     34.66 o 
  19   5   3        2.69       51.95     32.97 o 
  20   5   3     1353.14     1361.22     82.99 o 
  21   5   3       96.22      116.88     38.79 o 
 -22   6   3        2.75       46.63     36.89 o 
 -21   6   3       17.18       17.30     33.24 o 
 -20   6   3      152.44      236.96     44.30 o 
 -19   6   3      166.50      206.94     56.39 o 
 -18   6   3      333.99      326.99     45.96 o 
 -17   6   3      570.26      524.80     53.30 o 
 -16   6   3      106.67       83.73     32.29 o 
 -15   6   3        0.29        6.97     25.07 o 
 -14   6   3      142.04      114.02     31.87 o 
 -13   6   3        0.40        0.00     23.27 o 
 -12   6   3     2620.13     2493.69     84.06 o 
 -11   6   3      517.61      493.80     43.19 o 
 -10   6   3     4293.39     3933.22    104.18 o 
  -9   6   3      122.62      142.09     26.73 o 
  -8   6   3     5235.13     4821.75    126.29 o 
  -7   6   3     1385.05     1167.60     51.82 o 
  -6   6   3       76.20        9.37     17.16 o 
  -5   6   3      290.51      235.87     26.64 o 
  -4   6   3      623.55      463.23     23.29 o 
  -3   6   3      256.52      380.31     18.85 o 
  -2   6   3     1480.68     1252.60     32.71 o 
  -1   6   3      273.88      293.89     19.34 o 
   0   6   3      998.44      803.16     28.09 o 
   1   6   3        1.67        3.10     10.45 o 
   2   6   3     6837.22     6918.06    105.27 o 
   3   6   3      499.18      525.85     25.98 o 
   4   6   3     1131.07     1120.23     34.44 o 
   5   6   3     7479.08     6808.10    105.96 o 
   6   6   3     1373.00     1397.48     38.77 o 
   7   6   3     1600.19     1546.76     56.93 o 
   8   6   3      759.93      679.76     31.39 o 
   9   6   3      588.13      631.39     32.28 o 
  10   6   3     2138.08     2003.43     53.53 o 
  11   6   3        1.60        7.00     17.23 o 
  12   6   3      510.26      471.85     31.73 o 
  13   6   3      358.52      436.34     32.09 o 
  14   6   3      939.15      989.29     49.42 o 
  15   6   3      487.27      514.06     42.75 o 
  16   6   3      923.67     1095.49     68.40 o 
  17   6   3       72.43       58.96     33.29 o 
  18   6   3     1753.13     1941.78     92.64 o 
  19   6   3      362.31      329.47     47.93 o 
  20   6   3      383.10      408.34     53.17 o 
  21   6   3       48.74       85.14     38.35 o 
 -21   7   3       49.85      156.95     43.27 o 
 -20   7   3      147.83       52.87     36.03 o 
 -19   7   3     1176.34     1369.04     86.94 o 
 -18   7   3      220.13      233.86     42.01 o 
 -17   7   3      845.77     1019.15     80.27 o 
 -16   7   3      269.62      281.88     44.20 o 
 -15   7   3      696.62      497.33     60.89 o 
 -14   7   3     2463.98     2609.73     94.45 o 
 -13   7   3      207.18      161.35     33.29 o 
 -12   7   3     5885.06     5772.65    217.26 o 
 -11   7   3       51.08       13.33     28.90 o 
 -10   7   3      609.84      528.99     47.89 o 
  -9   7   3     3844.82     3876.63    103.26 o 
  -8   7   3    14815.69    14527.89    260.36 o 
  -7   7   3       45.66       23.89     19.75 o 
  -6   7   3     2456.84     2269.44    130.04 o 
  -5   7   3     1361.42     1198.03     36.11 o 
  -4   7   3     6750.73     6602.63    100.59 o 
  -3   7   3     7601.58     9049.22    130.71 o 
  -2   7   3     4021.93     3825.44     86.91 o 
  -1   7   3     4840.82     5457.34     89.50 o 
   0   7   3     2593.23     3214.50     62.50 o 
   1   7   3    12323.68    13898.00    189.74 o 
   2   7   3    28381.41    30901.41    387.18 o 
   3   7   3    10020.28    12178.18    171.01 o 
   4   7   3     5380.83     5723.50     95.20 o 
   5   7   3     1062.12     1156.03     51.42 o 
   6   7   3     2882.80     2892.92     61.11 o 
   7   7   3     7893.09     7976.10    140.02 o 
   8   7   3     2171.77     2356.73     70.33 o 
   9   7   3      427.99      391.42     27.43 o 
  10   7   3     4348.94     4540.91     93.12 o 
  11   7   3     2486.87     2871.01     66.26 o 
  12   7   3      850.24      797.52     53.47 o 
  13   7   3      176.57      173.31     29.28 o 
  14   7   3     2921.24     2860.67    124.98 o 
  15   7   3      842.94      895.04     64.34 o 
  16   7   3      431.95      397.55     48.42 o 
  17   7   3      766.97      842.13     65.81 o 
  18   7   3      244.09      326.47     46.55 o 
  19   7   3       30.98        0.00     28.98 o 
  20   7   3     1248.86     1267.75     84.87 o 
 -21   8   3      226.01      241.06     49.17 o 
 -20   8   3       11.44        0.00     33.00 o 
 -19   8   3       16.84       50.79     41.47 o 
 -18   8   3        6.54        0.00     33.71 o 
 -17   8   3      580.48      433.52     70.10 o 
 -16   8   3     1874.20     1861.69     95.68 o 
 -15   8   3     1857.94     1584.11     85.38 o 
 -14   8   3     2580.95     2588.85     95.91 o 
 -13   8   3      256.74      374.63     43.52 o 
 -12   8   3      123.18       87.70     29.96 o 
 -11   8   3      350.38      285.10     47.09 o 
 -10   8   3      101.25      106.88     29.82 o 
  -9   8   3      101.42       71.53     25.33 o 
  -8   8   3     2102.35     2074.25     74.60 o 
  -7   8   3       14.87        6.19     21.07 o 
  -6   8   3     5479.65     5175.68    198.80 o 
  -5   8   3        3.21       13.99     14.75 o 
  -4   8   3     1247.86     1162.20     34.78 o 
  -3   8   3      371.66      337.82     22.33 o 
  -2   8   3     1535.96     1396.64     49.19 o 
  -1   8   3     7439.52     7160.77    113.28 o 
   0   8   3       26.76       25.11     14.11 o 
   1   8   3     3115.21     2905.21     61.62 o 
   2   8   3      236.55      258.08     22.46 o 
   3   8   3        7.13        6.81     14.06 o 
   4   8   3     1891.55     1799.73     47.75 o 
   5   8   3     1195.16     1127.61     41.04 o 
   6   8   3     1284.51     1074.85     39.40 o 
   7   8   3      727.95      769.57     34.98 o 
   8   8   3        0.02        2.79     21.55 o 
   9   8   3      262.22      257.90     26.81 o 
  10   8   3       27.05       17.05     18.51 o 
  11   8   3     5227.10     5079.14    111.67 o 
  12   8   3      131.46      112.66     26.00 o 
  13   8   3      398.09      522.38     41.37 o 
  14   8   3      357.65      492.34     50.73 o 
  15   8   3        3.90        0.00     27.83 o 
  16   8   3      214.45      214.16     41.11 o 
  17   8   3      228.44      311.19     47.64 o 
  18   8   3        0.64       18.22     36.12 o 
  19   8   3      181.70      235.99     64.22 o 
  20   8   3      198.94      274.37     48.54 o 
 -20   9   3      120.72      272.02     50.48 o 
 -19   9   3     2027.47     1897.48    104.13 o 
 -18   9   3      913.65      912.73     77.33 o 
 -17   9   3      242.56      225.97     44.17 o 
 -16   9   3        6.71        0.00     27.24 o 
 -15   9   3     3143.90     2948.94    107.31 o 
 -14   9   3     1138.68     1020.20     71.56 o 
 -13   9   3     3250.94     3236.13    111.31 o 
 -12   9   3     1755.34     1547.02     80.95 o 
 -11   9   3     1716.23     1786.18    106.76 o 
 -10   9   3       50.48       26.38     55.65 o 
  -9   9   3     2730.65     2595.29     89.64 o 
  -8   9   3     1690.74     1871.83     88.03 o 
  -7   9   3      217.60      145.77     29.81 o 
  -6   9   3     1922.92     2038.76     68.44 o 
  -5   9   3     2490.57     2600.67     54.44 o 
  -4   9   3     2774.15     3315.43     65.73 o 
  -3   9   3      430.16      642.21     30.68 o 
  -2   9   3      536.76      705.63     38.32 o 
  -1   9   3       43.49       43.88     16.20 o 
   0   9   3     1649.52     1755.83     47.85 o 
   1   9   3     1136.93     1547.04     45.44 o 
   2   9   3     3346.04     3021.50     66.10 o 
   3   9   3     4677.10     4409.63     86.77 o 
   4   9   3       27.44      116.51     19.50 o 
   5   9   3       14.47       34.21     16.39 o 
   6   9   3      263.41      237.92     23.72 o 
   7   9   3     6524.93     7003.93    118.85 o 
   8   9   3     1340.68     1281.23     45.35 o 
   9   9   3     1353.98     1570.97     50.77 o 
  10   9   3      605.96      616.20     51.24 o 
  11   9   3      499.71      645.67     48.81 o 
  12   9   3     3044.34     3081.94    103.14 o 
  13   9   3     3770.79     3408.86    110.91 o 
  14   9   3        0.79        0.00     28.06 o 
  15   9   3      274.39      262.78     59.00 o 
  16   9   3        7.18        5.86     32.55 o 
  17   9   3       69.05       83.97     36.01 o 
  18   9   3      440.23      465.38     57.59 o 
  19   9   3        2.89       10.08     33.12 o 
 -19  10   3       25.05       12.99     35.71 o 
 -18  10   3       33.46        0.00     33.58 o 
 -17  10   3      379.41      353.69     50.64 o 
 -16  10   3      122.36      160.52     47.94 o 
 -15  10   3       27.93       56.86     39.77 o 
 -14  10   3      385.89      340.93     53.56 o 
 -13  10   3      685.11      577.27     62.08 o 
 -12  10   3        7.46        0.00     27.29 o 
 -11  10   3      496.47      490.11     50.40 o 
 -10  10   3        2.36        0.00     25.88 o 
  -9  10   3      288.32      277.40     39.64 o 
  -8  10   3      179.63      191.18     39.06 o 
  -7  10   3        3.22       10.25     24.25 o 
  -6  10   3      402.87      360.60     39.94 o 
  -5  10   3      422.86      462.91     29.27 o 
  -4  10   3      187.23      165.36     20.59 o 
  -3  10   3      441.74      551.37     31.65 o 
  -2  10   3        1.42        0.00     14.60 o 
  -1  10   3       54.90       36.29     17.24 o 
   0  10   3      523.40      472.50     30.53 o 
   1  10   3        0.10       15.83     15.26 o 
   2  10   3      518.01      551.33     33.13 o 
   3  10   3       62.80       77.78     19.01 o 
   4  10   3       32.29       26.78     17.49 o 
   5  10   3      159.22      186.93     23.62 o 
   6  10   3      224.67      154.02     22.35 o 
   7  10   3       19.21       34.75     18.18 o 
   8  10   3      160.17      188.29     42.72 o 
   9  10   3      197.69      195.62     29.05 o 
  10  10   3     1603.75     1722.25     64.34 o 
  11  10   3      801.64      755.36     60.06 o 
  12  10   3      173.30      176.19     37.43 o 
  13  10   3     1476.57     1575.04     86.43 o 
  14  10   3       87.45       69.14     35.16 o 
  15  10   3      730.73      811.99     67.52 o 
  16  10   3      126.98      168.20     66.62 o 
  17  10   3       72.48      106.34     40.28 o 
  18  10   3      229.13      233.81     48.80 o 
 -18  11   3        3.11       41.62     37.87 o 
 -17  11   3      239.40      233.59     46.93 o 
 -16  11   3     3147.10     2751.70    140.20 o 
 -15  11   3      708.91      822.95     69.81 o 
 -14  11   3     1287.74     1286.79     94.99 o 
 -13  11   3     1114.76     1086.48     75.39 o 
 -12  11   3     8668.63     8342.61    197.13 o 
 -11  11   3     1047.95      909.35     67.04 o 
 -10  11   3      263.75      320.01     50.64 o 
  -9  11   3     1519.18     1517.14     81.68 o 
  -8  11   3      701.63      706.70     56.48 o 
  -7  11   3      239.19      262.03     38.55 o 
  -6  11   3        4.42        2.46     24.64 o 
  -5  11   3     5807.25     5965.33    120.70 o 
  -4  11   3        6.46       19.50     24.31 o 
  -3  11   3     3457.34     3434.48     74.70 o 
  -2  11   3    16273.86    17116.64    240.89 o 
  -1  11   3     1664.64     1556.37     50.87 o 
   0  11   3      138.30      138.11     22.90 o 
   1  11   3     2964.70     3123.41     77.21 o 
   2  11   3    10523.58    10435.28    163.19 o 
   3  11   3      269.63      250.86     29.89 o 
   4  11   3        1.32        0.00     16.56 o 
   5  11   3       60.13       22.27     20.03 o 
   6  11   3     4022.14     4369.06     89.64 o 
   7  11   3      992.41      832.49     51.70 o 
   8  11   3     7038.74     6745.70    167.92 o 
   9  11   3     1166.68     1220.94     58.46 o 
  10  11   3       50.75       74.92     32.38 o 
  11  11   3     1596.93     1426.75     81.47 o 
  12  11   3       19.14       24.68     31.21 o 
  13  11   3      572.65      604.87     60.14 o 
  14  11   3     2333.54     2218.59    104.48 o 
  15  11   3      391.89      455.09     55.23 o 
  16  11   3     1137.54     1089.23     87.23 o 
  17  11   3        7.72        0.00     33.69 o 
 -17  12   3      172.17      159.69     45.22 o 
 -16  12   3      130.56       33.93     37.73 o 
 -15  12   3      108.47      144.25     46.82 o 
 -14  12   3        0.12        0.00     42.01 o 
 -13  12   3      530.32      513.77     58.36 o 
 -12  12   3       28.16       61.88     48.43 o 
 -11  12   3        2.43       12.28     36.12 o 
 -10  12   3       73.04       77.59     31.70 o 
  -9  12   3      108.06       82.22     34.10 o 
  -8  12   3      249.68      200.70     47.89 o 
  -7  12   3     1223.07     1145.67     71.77 o 
  -6  12   3      113.80      127.18     34.22 o 
  -5  12   3      389.80      394.39     45.21 o 
  -4  12   3       95.43       99.99     25.20 o 
  -3  12   3      384.03      445.28     32.19 o 
  -2  12   3      938.32      843.36     42.47 o 
  -1  12   3      840.71      766.60     41.14 o 
   0  12   3      653.16      687.38     39.88 o 
   1  12   3      351.77      344.73     30.62 o 
   2  12   3      227.17      203.94     26.82 o 
   3  12   3     1188.64     1165.50     71.16 o 
   4  12   3      210.98      221.23     26.62 o 
   5  12   3        7.97        0.00     18.41 o 
   6  12   3     1477.37     1356.38     63.38 o 
   7  12   3      152.48      168.48     29.52 o 
   8  12   3      278.57      281.95     43.10 o 
   9  12   3       97.18      105.36     34.34 o 
  10  12   3      586.58      677.71     60.13 o 
  11  12   3     1426.69     1118.85     85.89 o 
  12  12   3       54.30      102.26     36.48 o 
  13  12   3       75.94       97.26     37.82 o 
  14  12   3      321.14      389.89     53.50 o 
  15  12   3        2.55       15.01     33.89 o 
  16  12   3       77.67      126.15     45.99 o 
 -16  13   3      505.34      603.02     71.98 o 
 -15  13   3     1020.93     1033.21     82.76 o 
 -14  13   3      310.00      408.69     82.95 o 
 -13  13   3     1031.53      872.49     73.02 o 
 -12  13   3       45.27       65.39     35.21 o 
 -11  13   3       94.31      115.99     58.33 o 
 -10  13   3      980.11     1101.12     86.42 o 
  -9  13   3     5128.34     5043.97    179.27 o 
  -8  13   3     1846.99     1786.63     94.06 o 
  -7  13   3      125.69      158.61     36.36 o 
  -6  13   3       13.82        0.00     27.90 o 
  -5  13   3      365.03      383.85     45.54 o 
  -4  13   3      189.51      155.54     35.40 o 
  -3  13   3      497.43      521.53     41.52 o 
  -2  13   3      924.34      974.55     46.87 o 
  -1  13   3     2160.50     2201.47     80.14 o 
   0  13   3      263.71      324.11     34.86 o 
   1  13   3      245.27      210.95     27.66 o 
   2  13   3     1635.10     1730.32     59.11 o 
   3  13   3     2111.15     2055.79     68.39 o 
   4  13   3     2050.73     1893.49     60.62 o 
   5  13   3      624.13      653.62     46.75 o 
   6  13   3       31.29       59.84     25.50 o 
   7  13   3       58.84      118.69     36.92 o 
   8  13   3     1648.09     1778.03    130.57 o 
   9  13   3     3559.61     3535.51    118.00 o 
  10  13   3       88.36      116.35     37.77 o 
  11  13   3      613.47      477.82     69.43 o 
  12  13   3       12.23        0.00     34.05 o 
  13  13   3     1555.84     1506.95     93.08 o 
  14  13   3      382.39      331.96     51.43 o 
  15  13   3     1373.17     1467.28     96.03 o 
 -15  14   3        0.09        0.00     30.45 o 
 -14  14   3       26.17       31.25     37.19 o 
 -13  14   3       12.46       68.59     42.54 o 
 -12  14   3      165.02      153.43     52.57 o 
 -11  14   3      275.34      379.36     54.18 o 
 -10  14   3       87.09       51.87     42.28 o 
  -9  14   3      263.21      213.98     43.18 o 
  -8  14   3        4.19        0.00     31.84 o 
  -7  14   3      862.88      796.69     66.70 o 
  -6  14   3        2.07        0.00     28.23 o 
  -5  14   3       69.14       86.35     33.99 o 
  -4  14   3      102.38      136.72     36.08 o 
  -3  14   3        0.06        7.82     28.25 o 
  -2  14   3      602.04      626.44     46.97 o 
  -1  14   3       26.55       44.78     25.15 o 
   0  14   3       36.13       48.85     23.03 o 
   1  14   3      490.21      555.05     39.61 o 
   2  14   3      374.35      392.93     40.48 o 
   3  14   3      441.35      484.73     37.60 o 
   4  14   3     1693.89     1555.73     67.26 o 
   5  14   3        3.13       18.04     24.70 o 
   6  14   3        6.83        0.00     27.60 o 
   7  14   3      199.88      194.48     41.87 o 
   8  14   3      898.90      899.23     83.21 o 
   9  14   3      109.30      105.37     38.96 o 
  10  14   3       16.54        0.00     33.89 o 
  11  14   3       34.79       26.19     35.02 o 
  12  14   3      668.36      605.79     76.90 o 
  13  14   3       87.63      120.18     43.44 o 
  14  14   3       65.94        0.00     36.30 o 
 -13  15   3       60.38      128.11     44.22 o 
 -12  15   3      360.74      468.63     60.65 o 
 -11  15   3     1496.61     1357.17    108.28 o 
 -10  15   3      176.27      145.10     44.30 o 
  -9  15   3       71.13      139.25     39.70 o 
  -8  15   3        1.66        0.00     28.67 o 
  -7  15   3     1013.92     1054.41     76.79 o 
  -6  15   3     1785.64     1642.10     92.50 o 
  -5  15   3       31.27       19.59     30.83 o 
  -4  15   3       11.38        3.80     42.01 o 
  -3  15   3     2780.89     2957.25    152.25 o 
  -2  15   3       65.28       39.37     32.31 o 
  -1  15   3       46.24       45.11     26.71 o 
   0  15   3      388.54      373.60     35.66 o 
   1  15   3      308.93      304.00     33.39 o 
   2  15   3     1090.53     1203.37     64.46 o 
   3  15   3      521.54      664.88     56.23 o 
   4  15   3       54.06       51.07     31.86 o 
   5  15   3      986.60     1106.96     89.63 o 
   6  15   3        5.28       36.39     31.61 o 
   7  15   3     2181.40     2173.81    105.69 o 
   8  15   3      603.05      482.69     58.15 o 
   9  15   3       60.35       14.33     35.21 o 
  10  15   3     1535.14     1867.26    105.33 o 
  11  15   3       19.76        0.00     35.40 o 
  12  15   3      187.59      194.86     63.08 o 
 -11  16   3      480.17      500.85     64.09 o 
 -10  16   3      468.85      442.73    111.58 o 
  -9  16   3      420.67      444.62     58.92 o 
  -8  16   3       17.55        0.00     32.09 o 
  -7  16   3      163.81      232.03     45.52 o 
  -6  16   3       18.87       20.52     33.56 o 
  -5  16   3       35.64       21.18     30.21 o 
  -4  16   3      203.47      323.40     75.70 o 
  -3  16   3      253.87      256.24     47.36 o 
  -2  16   3      596.94      631.65     59.99 o 
  -1  16   3      118.70       56.45     42.52 o 
   0  16   3      629.52      668.03     62.08 o 
   1  16   3      168.49      158.42     40.50 o 
   2  16   3      302.86      407.97     42.63 o 
   3  16   3      739.57      715.29    104.35 o 
   4  16   3        6.81       37.20     33.83 o 
   5  16   3        9.15        0.00     34.78 o 
   6  16   3      105.18      172.77     42.60 o 
   7  16   3       71.63      103.24     39.48 o 
   8  16   3      161.89      200.56     45.66 o 
   9  16   3      193.62      164.60     49.23 o 
  10  16   3      434.20      400.42     56.64 o 
  -8  17   3       80.30      104.97     42.20 o 
  -7  17   3      905.84     1103.41     83.49 o 
  -6  17   3       48.57      101.00     41.17 o 
  -5  17   3       20.24        0.00     36.02 o 
  -4  17   3      381.06      427.56     56.19 o 
  -3  17   3       75.29       96.97     38.42 o 
  -2  17   3     2128.34     2330.45    105.77 o 
  -1  17   3       47.53       30.83     63.08 o 
   0  17   3      851.51      954.36     87.69 o 
   1  17   3      852.22      787.66    105.22 o 
   2  17   3      495.98      493.48     67.61 o 
   3  17   3        1.30        0.29     33.62 o 
   4  17   3     2872.36     3625.55    190.77 o 
   5  17   3      137.38      147.09     42.15 o 
   6  17   3       36.96      108.37     42.16 o 
   7  17   3     2143.19     1960.36    106.66 o 
  -4  18   3      841.77      849.35     72.86 o 
  -3  18   3      625.93      629.14     64.30 o 
  -2  18   3       68.00       69.25     47.44 o 
  -1  18   3       13.94      126.62     47.96 o 
   0  18   3      135.98      137.09    127.91 o 
   1  18   3       58.93       32.22     56.92 o 
   2  18   3      588.23      557.13     94.27 o 
   3  18   3       11.60       76.39     95.47 o 
 -22   0   4       69.65       55.61     79.71 o 
 -20   0   4        2.72       45.96     33.45 o 
 -18   0   4     1114.57     1288.83    147.36 o 
 -16   0   4    10264.57     9903.09    226.02 o 
 -14   0   4     2726.43     3413.36    132.69 o 
 -12   0   4    31034.59    31447.92    564.89 o 
 -10   0   4        0.06       37.85     21.66 o 
  -8   0   4    12112.13    11618.72    223.87 o 
  -6   0   4     3709.71     4960.07    228.94 o 
  -4   0   4       54.36      158.70     24.64 o 
  -2   0   4   174146.58   183736.03   3089.85 o 
   0   0   4    98843.10   102081.97   1684.46 o 
   2   0   4     1287.61     1201.31     49.81 o 
   4   0   4     1462.48     1683.52     46.26 o 
   6   0   4     2635.46     3024.49     83.21 o 
   8   0   4     7159.43     9027.40    203.70 o 
  10   0   4     1203.09     1422.47     87.24 o 
  12   0   4     8399.29     7770.90    178.50 o 
  14   0   4     1121.23      978.95     64.16 o 
  16   0   4    11916.71    11086.62    251.08 o 
  18   0   4       14.69       39.82     32.60 o 
  20   0   4      996.24      826.93     73.21 o 
  22   0   4      222.52      182.88     63.94 o 
 -23   1   4        1.19        0.00     51.37 o 
 -22   1   4       89.74       84.62     35.78 o 
 -21   1   4      253.12      228.98     52.99 o 
 -20   1   4      938.69      980.84     52.42 o 
 -19   1   4        9.82        0.00     20.72 o 
 -18   1   4       77.02       84.89     23.45 o 
 -17   1   4      449.96      481.22     35.07 o 
 -16   1   4      195.44      183.47     25.66 o 
 -15   1   4      153.74       97.32     21.09 o 
 -14   1   4       95.36       90.01     20.07 o 
 -13   1   4      466.65      578.50     33.19 o 
 -12   1   4        0.18        0.00     16.03 o 
 -11   1   4      143.28      152.63     18.34 o 
 -10   1   4     1720.30     1665.79     49.47 o 
  -9   1   4      866.57     1101.11     33.09 o 
  -8   1   4      300.30      326.74     23.35 o 
  -7   1   4       38.50        0.00      8.49 o 
  -6   1   4      168.83      215.77     15.04 o 
  -5   1   4     3830.09     3066.75     51.41 o 
  -4   1   4       25.47       41.23      9.39 o 
  -3   1   4     5809.01     4493.58     65.23 o 
  -2   1   4       72.92      129.92     10.12 o 
  -1   1   4     4928.89     4454.61     62.60 o 
   0   1   4     3042.77     2810.76     43.00 o 
   1   1   4     1477.93     1180.78     20.74 o 
   2   1   4     2755.48     2512.78     40.39 o 
   3   1   4     2871.55     2840.21     52.47 o 
   4   1   4      356.00      278.33     14.61 o 
   5   1   4      195.55      287.94     15.92 o 
   6   1   4       20.50       24.81     10.36 o 
   7   1   4      493.02      601.97     24.67 o 
   8   1   4      972.31      907.13     31.08 o 
   9   1   4      150.62      146.75     17.12 o 
  10   1   4      366.28      330.90     21.89 o 
  11   1   4       68.73       63.42     21.54 o 
  12   1   4       16.95       10.83     17.66 o 
  13   1   4        2.85       21.45     18.99 o 
  14   1   4       34.72       46.06     17.39 o 
  15   1   4      147.26      165.39     22.35 o 
  16   1   4      236.98      243.05     28.42 o 
  17   1   4      225.65      237.52     29.53 o 
  18   1   4      153.82      137.84     26.63 o 
  19   1   4      291.91      336.92     35.20 o 
  20   1   4      315.75      384.10     38.05 o 
  21   1   4      515.03      586.89     49.74 o 
  22   1   4      310.07      418.67     46.58 o 
 -23   2   4      338.94      277.12     59.13 o 
 -22   2   4      149.21       91.43     37.64 o 
 -21   2   4       38.43      101.31     35.52 o 
 -20   2   4      246.93      296.36     93.31 o 
 -19   2   4     2387.96     2704.95     82.35 o 
 -18   2   4      670.85      595.84     39.25 o 
 -17   2   4      103.64       84.90     21.34 o 
 -16   2   4        0.02        0.00     17.32 o 
 -15   2   4     3797.35     3511.53     86.08 o 
 -14   2   4     4692.89     4979.64     93.98 o 
 -13   2   4    11736.92    12457.84    181.73 o 
 -12   2   4      114.42       84.68     17.63 o 
 -11   2   4     9974.49     9734.72    144.06 o 
 -10   2   4    11202.66    12356.71    171.97 o 
  -9   2   4    52559.59    58549.52    703.21 o 
  -8   2   4      138.75      208.43     16.22 o 
  -7   2   4       61.13       37.70     10.12 o 
  -6   2   4     4236.42     5126.86     77.22 o 
  -5   2   4       65.09       39.61      8.78 o 
  -4   2   4     3571.72     3515.76     57.88 o 
  -3   2   4    22532.49    25909.14    328.38 o 
  -2   2   4     4238.26     4864.30     69.40 o 
  -1   2   4       31.56       15.06      8.79 o 
   0   2   4      241.77      389.38     24.18 o 
   1   2   4     4013.24     4952.15     65.67 o 
   2   2   4    12947.02    15336.35    192.29 o 
   3   2   4       60.85       25.84     13.80 o 
   4   2   4    10594.58    10257.28    136.78 o 
   5   2   4     1917.60     2064.03     41.37 o 
   6   2   4     3200.37     3548.36     69.36 o 
   7   2   4    11781.72    12969.14    175.24 o 
   8   2   4     2775.98     3100.97     60.28 o 
   9   2   4       64.34      109.43     15.84 o 
  10   2   4       36.50       32.56     13.65 o 
  11   2   4     2055.14     1897.48     50.82 o 
  12   2   4      137.50      104.86     19.66 o 
  13   2   4    12729.89    12505.67    186.48 o 
  14   2   4     4000.16     3780.30     95.75 o 
  15   2   4     3311.86     3013.36     73.51 o 
  16   2   4      836.61      820.47     44.75 o 
  17   2   4     1322.61     1504.18     61.40 o 
  18   2   4      648.57      643.71     43.09 o 
  19   2   4      382.90      448.56     38.04 o 
  20   2   4     2423.85     2221.41     74.40 o 
  21   2   4      110.41      168.16     56.61 o 
  22   2   4      690.09      825.42     62.62 o 
 -23   3   4       13.74       47.85     35.98 o 
 -22   3   4      278.05      374.86     51.63 o 
 -21   3   4      219.30      284.48     46.14 o 
 -20   3   4      607.34      640.96     58.08 o 
 -19   3   4      174.91      137.98     37.14 o 
 -18   3   4       40.16       68.17     30.68 o 
 -17   3   4      607.21      611.56     43.25 o 
 -16   3   4      149.55      154.58     23.77 o 
 -15   3   4       26.56       15.06     18.23 o 
 -14   3   4      583.61      545.61     33.25 o 
 -13   3   4      566.70      492.97     34.40 o 
 -12   3   4      130.30       96.96     17.90 o 
 -11   3   4     1716.07     1408.00     39.83 o 
 -10   3   4      326.68      436.20     23.64 o 
  -9   3   4     8325.03     8440.96    150.48 o 
  -8   3   4     1095.26     1241.43     61.85 o 
  -7   3   4     3052.55     2596.47     47.44 o 
  -6   3   4       29.09        3.53      7.46 o 
  -5   3   4     8359.10     7322.49    101.08 o 
  -4   3   4     5099.82     4580.16     67.68 o 
  -3   3   4    12063.54    11486.37    148.26 o 
  -2   3   4      950.64      723.76     21.04 o 
  -1   3   4    12282.28    11870.98    152.90 o 
   0   3   4      252.51      196.92     13.86 o 
   1   3   4     5572.39     4895.74     73.12 o 
   2   3   4     1772.63     1546.59     33.62 o 
   3   3   4      170.70      153.72     13.68 o 
   4   3   4     1732.37     1766.91     38.27 o 
   5   3   4     1142.63     1009.50     33.02 o 
   6   3   4      313.61      321.18     19.68 o 
   7   3   4      704.49      538.29     28.46 o 
   8   3   4       93.22       86.77     14.82 o 
   9   3   4     2523.80     2166.47     51.16 o 
  10   3   4      111.92      115.55     18.55 o 
  11   3   4        4.96        7.23     14.93 o 
  12   3   4      251.97      263.37     37.17 o 
  13   3   4      430.77      412.95     30.88 o 
  14   3   4      465.44      512.15     34.93 o 
  15   3   4      129.41      135.51     23.93 o 
  16   3   4      167.44      169.20     26.48 o 
  17   3   4      694.85      674.00     46.59 o 
  18   3   4       53.06       54.75     24.56 o 
  19   3   4        2.49       44.93     23.13 o 
  20   3   4       29.99       91.10     30.15 o 
  21   3   4       62.90       73.94     34.74 o 
  22   3   4      112.48       90.63     44.54 o 
 -22   4   4      179.03      188.37     41.95 o 
 -21   4   4       17.54        0.00     30.00 o 
 -20   4   4       20.59       85.44     35.80 o 
 -19   4   4     2370.06     2335.31     94.00 o 
 -18   4   4      610.94      506.01     51.97 o 
 -17   4   4       20.81       20.78     26.15 o 
 -16   4   4     2670.59     2946.95    114.25 o 
 -15   4   4     7543.96     6862.67    118.19 o 
 -14   4   4      507.39      507.15     44.79 o 
 -13   4   4      503.51      565.22     30.31 o 
 -12   4   4     3202.36     2907.96     70.24 o 
 -11   4   4      163.71      164.96     21.00 o 
 -10   4   4     4225.01     4783.32     79.65 o 
  -9   4   4     1615.81     1758.81     42.56 o 
  -8   4   4    11316.84    11315.97    176.23 o 
  -7   4   4      897.42     1073.65     44.81 o 
  -6   4   4     4047.48     4314.56    109.17 o 
  -5   4   4        9.49       37.39      9.72 o 
  -4   4   4    20108.00    20935.32    259.68 o 
  -3   4   4    14547.42    14759.19    188.51 o 
  -2   4   4     2754.35     2959.74     50.69 o 
  -1   4   4     9174.61    10135.75    147.53 o 
   0   4   4    16535.52    19452.69    244.11 o 
   1   4   4    13349.25    13864.00    180.10 o 
   2   4   4    11245.24    11740.29    156.63 o 
   3   4   4    16418.44    18122.38    231.41 o 
   4   4   4      711.82      537.88     28.56 o 
   5   4   4     7032.00     6654.05    100.76 o 
   6   4   4     3277.46     3250.97     61.10 o 
   7   4   4        7.74        6.83     13.54 o 
   8   4   4      233.07      253.98     20.87 o 
   9   4   4      166.86      180.94     20.03 o 
  10   4   4     4298.86     4995.12     90.64 o 
  11   4   4      380.50      349.94     27.77 o 
  12   4   4      537.43      552.47     33.93 o 
  13   4   4      999.54     1074.57     47.01 o 
  14   4   4     4863.21     4957.25     98.68 o 
  15   4   4       71.67       52.14     21.02 o 
  16   4   4       26.23       82.43     22.17 o 
  17   4   4     1232.16     1533.33     64.94 o 
  18   4   4      352.67      266.62     37.13 o 
  19   4   4        0.71       47.85     39.50 o 
  20   4   4     3417.72     3437.78    115.41 o 
  21   4   4     1935.32     1957.11     93.01 o 
 -22   5   4       70.57      126.67     41.12 o 
 -21   5   4       77.26       82.66     53.73 o 
 -20   5   4      320.64      364.60     49.35 o 
 -19   5   4       94.06      157.76     37.85 o 
 -18   5   4      118.60       38.33     50.03 o 
 -17   5   4      465.68      478.30     50.70 o 
 -16   5   4       96.48       62.33     29.50 o 
 -15   5   4     1278.14     1264.43     88.56 o 
 -14   5   4     2883.37     2808.92     93.61 o 
 -13   5   4     3102.58     2776.64    124.69 o 
 -12   5   4     2456.56     2391.30     61.15 o 
 -11   5   4     1710.03     1601.16     76.52 o 
 -10   5   4      758.69      627.01     44.93 o 
  -9   5   4     2512.79     2198.83     70.65 o 
  -8   5   4     2232.16     2103.57     66.40 o 
  -7   5   4     4583.97     4295.11     99.61 o 
  -6   5   4     2607.36     2133.54     86.12 o 
  -5   5   4      468.62      346.31     44.85 o 
  -4   5   4     5776.75     4947.17     75.13 o 
  -3   5   4      599.21      423.53     24.74 o 
  -2   5   4     8505.23     7964.30    112.96 o 
  -1   5   4     1434.79     1227.21     31.61 o 
   0   5   4      704.95      470.06     22.87 o 
   1   5   4     7426.51     7152.67    105.37 o 
   2   5   4      842.14     1008.87     35.51 o 
   3   5   4     7749.97     7680.83    113.28 o 
   4   5   4     6298.86     6017.36     94.67 o 
   5   5   4      486.46      404.17     23.59 o 
   6   5   4      435.26      477.92     25.90 o 
   7   5   4      169.62      125.61     17.06 o 
   8   5   4     3787.67     3388.12     67.75 o 
   9   5   4        0.07        0.00     14.99 o 
  10   5   4     2880.29     2902.44     65.25 o 
  11   5   4      193.29      223.01     25.01 o 
  12   5   4       22.60       14.34     17.47 o 
  13   5   4       34.85       57.23     19.93 o 
  14   5   4      496.12      499.86     34.98 o 
  15   5   4      374.81      398.53     33.30 o 
  16   5   4      212.21      254.92     29.27 o 
  17   5   4       39.78       33.46     27.45 o 
  18   5   4      524.75      507.65     50.26 o 
  19   5   4       17.38        0.99     32.11 o 
  20   5   4        0.80       42.84     33.07 o 
  21   5   4       13.20       18.79     33.90 o 
 -22   6   4     3061.37     3022.73    118.14 o 
 -21   6   4      215.92      321.66     49.54 o 
 -20   6   4       18.35        0.00     28.03 o 
 -19   6   4      183.29      105.99     37.10 o 
 -18   6   4      519.32      387.75     58.86 o 
 -17   6   4      752.64      908.45     82.95 o 
 -16   6   4      305.85      322.71     60.52 o 
 -15   6   4      281.65      329.77     43.08 o 
 -14   6   4     2293.55     2046.96     80.78 o 
 -13   6   4     1513.24     1606.78    105.03 o 
 -12   6   4      102.09      109.77     40.94 o 
 -11   6   4        6.56        0.00     31.04 o 
 -10   6   4        1.88       13.62     20.65 o 
  -9   6   4     6435.48     6511.94    141.78 o 
  -8   6   4        1.10       30.56     20.08 o 
  -7   6   4       17.40       42.92     28.71 o 
  -6   6   4     1103.06     1265.12     59.40 o 
  -5   6   4    26503.42    27238.10    429.80 o 
  -4   6   4     3468.03     3247.58     56.74 o 
  -3   6   4    10648.79    11471.69    156.59 o 
  -2   6   4      581.29      579.38     32.48 o 
  -1   6   4      748.61      995.75     30.73 o 
   0   6   4     4549.61     3715.00     66.56 o 
   1   6   4      656.77      914.87     31.08 o 
   2   6   4    16644.70    18100.70    236.78 o 
   3   6   4     7252.19     7027.06    108.63 o 
   4   6   4    33558.59    36683.50    453.06 o 
   5   6   4      717.98      442.32     25.85 o 
   6   6   4      307.34      384.21     24.62 o 
   7   6   4    17485.27    17882.33    240.49 o 
   8   6   4     4342.69     4219.12    100.03 o 
   9   6   4      208.08      284.50     25.12 o 
  10   6   4    13726.96    14464.87    206.67 o 
  11   6   4     1761.04     1720.39     52.62 o 
  12   6   4     1374.60     1436.74     50.18 o 
  13   6   4      134.71       97.83     21.99 o 
  14   6   4     8181.45     8681.79    146.76 o 
  15   6   4       35.73       89.63     27.28 o 
  16   6   4      390.47      403.27     40.54 o 
  17   6   4     1066.34      784.13     61.75 o 
  18   6   4     1083.57     1034.39     72.39 o 
  19   6   4        0.35       52.39     38.26 o 
  20   6   4     1401.43     1687.87    118.00 o 
  21   6   4       23.82       86.53     37.37 o 
 -21   7   4        0.14        3.56     38.53 o 
 -20   7   4      104.29      134.58     39.24 o 
 -19   7   4      125.28       85.62     36.22 o 
 -18   7   4      100.40       30.66     30.57 o 
 -17   7   4      890.64      941.65    111.04 o 
 -16   7   4      628.56      691.88     59.19 o 
 -15   7   4      874.67      869.31     64.38 o 
 -14   7   4      471.27      464.39     48.96 o 
 -13   7   4     2262.94     2233.38     84.84 o 
 -12   7   4     4424.37     4144.08    116.90 o 
 -11   7   4      315.48      311.05     37.78 o 
 -10   7   4     2930.20     2666.08     86.05 o 
  -9   7   4     1248.28     1054.97     76.52 o 
  -8   7   4     5653.58     4817.82    158.13 o 
  -7   7   4      221.29      248.87     30.87 o 
  -6   7   4    12409.22    11687.44    214.98 o 
  -5   7   4       96.81      146.37     11.66 o 
  -4   7   4     7411.28     6798.44    103.15 o 
  -3   7   4      408.40      414.92     22.40 o 
  -2   7   4     8377.18     7640.43    115.95 o 
  -1   7   4     5924.96     5902.67     96.05 o 
   0   7   4     2935.54     2697.84     68.31 o 
   1   7   4     3312.73     3501.84     73.85 o 
   2   7   4      655.96      834.92     44.46 o 
   3   7   4      323.90      261.94     25.01 o 
   4   7   4      494.10      600.68     38.00 o 
   5   7   4     2759.75     2549.86     57.59 o 
   6   7   4      106.09      106.91     18.29 o 
   7   7   4      534.50      534.30     30.40 o 
   8   7   4        8.73       14.46     15.49 o 
   9   7   4     2787.47     2572.33     61.66 o 
  10   7   4      309.56      258.30     25.46 o 
  11   7   4     1225.73     1162.25     46.28 o 
  12   7   4      507.30      532.06     34.51 o 
  13   7   4     1851.91     1830.74     70.74 o 
  14   7   4       93.41      106.30     30.00 o 
  15   7   4      357.97      339.30     38.02 o 
  16   7   4       43.02       51.96     31.34 o 
  17   7   4      132.45      203.10     41.71 o 
  18   7   4      244.42      211.29     44.95 o 
  19   7   4      150.43      166.96     71.71 o 
  20   7   4      602.61      826.07     90.70 o 
 -21   8   4      608.64      687.62     71.17 o 
 -20   8   4     1128.02     1190.89    132.71 o 
 -19   8   4      109.97      109.26     56.72 o 
 -18   8   4        0.46       18.60     31.15 o 
 -17   8   4      132.46       88.16     39.36 o 
 -16   8   4     2983.90     2706.38    105.12 o 
 -15   8   4     9685.97     9861.30    216.87 o 
 -14   8   4      136.98      108.09     32.66 o 
 -13   8   4      324.39      279.85     40.39 o 
 -12   8   4      947.79      854.48     71.17 o 
 -11   8   4        0.01        0.00     21.84 o 
 -10   8   4     1296.71     1196.18     83.48 o 
  -9   8   4      491.41      597.98     48.02 o 
  -8   8   4       78.40       62.23     25.35 o 
  -7   8   4     9647.37     9917.29    258.20 o 
  -6   8   4     1664.20     1946.00     69.85 o 
  -5   8   4     3789.28     4052.78     70.21 o 
  -4   8   4     8661.83     8503.04    127.30 o 
  -3   8   4     4290.52     3846.01     71.40 o 
  -2   8   4     1067.43     1236.57     38.42 o 
  -1   8   4    23097.09    24056.81    311.60 o 
   0   8   4      540.47      741.20     36.34 o 
   1   8   4    30087.50    30841.64    390.57 o 
   2   8   4        3.90       30.19     20.11 o 
   3   8   4     4563.39     5136.97     91.16 o 
   4   8   4        1.89       10.07     14.67 o 
   5   8   4      148.91      214.55     24.12 o 
   6   8   4     1028.79     1030.73     46.01 o 
   7   8   4      285.00      264.64     25.06 o 
   8   8   4      479.08      597.92     34.18 o 
   9   8   4        0.61        0.00     16.98 o 
  10   8   4      372.58      425.76     30.93 o 
  11   8   4      289.01      274.47     27.28 o 
  12   8   4      174.93      159.03     28.97 o 
  13   8   4      111.04      162.04     54.76 o 
  14   8   4       94.00       51.84     32.01 o 
  15   8   4       70.12      134.93     36.48 o 
  16   8   4       31.17       31.38     42.81 o 
  17   8   4      193.31      191.26     41.62 o 
  18   8   4       74.65       31.78     34.05 o 
  19   8   4        5.19        0.00     31.77 o 
  20   8   4      159.27      161.27     44.17 o 
 -20   9   4      310.38      331.27     52.58 o 
 -19   9   4      187.33      203.11     45.29 o 
 -18   9   4       75.15      109.30     39.00 o 
 -17   9   4        4.41        0.00     28.81 o 
 -16   9   4       21.19       15.81     31.06 o 
 -15   9   4     1499.34     1369.82     83.33 o 
 -14   9   4      678.66      585.73     56.33 o 
 -13   9   4     1947.39     1917.43    136.19 o 
 -12   9   4      105.18       89.21     34.78 o 
 -11   9   4      871.06      786.40     89.37 o 
 -10   9   4     1711.19     1621.12    130.58 o 
  -9   9   4     3307.34     3204.01     99.73 o 
  -8   9   4      604.53      546.09     74.92 o 
  -7   9   4      484.97      449.51     42.30 o 
  -6   9   4      170.98       98.19     27.49 o 
  -5   9   4     2474.23     2480.61     96.72 o 
  -4   9   4     1351.09     1352.41     39.31 o 
  -3   9   4     1107.09      872.52     34.19 o 
  -2   9   4       70.30       50.86     16.58 o 
  -1   9   4     1221.66     1070.94     40.90 o 
   0   9   4      316.19      386.69     27.00 o 
   1   9   4      212.13      260.48     23.82 o 
   2   9   4     1303.62     1388.38     44.94 o 
   3   9   4      140.26      130.07     20.23 o 
   4   9   4     5815.30     5622.67    100.78 o 
   5   9   4      123.70      136.21     20.92 o 
   6   9   4      146.71      110.01     24.41 o 
   7   9   4       29.45       48.39     18.43 o 
   8   9   4     2114.46     2169.91     67.44 o 
   9   9   4      179.34      191.66     23.97 o 
  10   9   4      922.09      981.48     51.62 o 
  11   9   4      191.08      180.00     29.50 o 
  12   9   4       53.72       50.86     24.98 o 
  13   9   4       51.50       32.26     30.31 o 
  14   9   4      855.31      707.05     60.98 o 
  15   9   4       65.45       39.25     33.55 o 
  16   9   4       17.10        0.00     29.87 o 
  17   9   4       32.08      126.86     39.07 o 
  18   9   4        0.91        9.73     43.61 o 
  19   9   4      155.84      126.66     54.85 o 
 -19  10   4      145.28       95.35     40.62 o 
 -18  10   4        0.90       19.02     33.17 o 
 -17  10   4      212.23      213.09     45.51 o 
 -16  10   4        2.03        0.00     34.52 o 
 -15  10   4      697.48      796.06     66.53 o 
 -14  10   4     1847.39     1861.19     97.26 o 
 -13  10   4     1873.26     1485.74     84.26 o 
 -12  10   4      547.89      426.68     51.91 o 
 -11  10   4      163.78      145.18     34.64 o 
 -10  10   4      211.13      153.61     33.00 o 
  -9  10   4       50.10       46.43     27.11 o 
  -8  10   4       42.94       40.74     37.19 o 
  -7  10   4      181.87      289.98     39.67 o 
  -6  10   4    12130.91    12644.27    289.19 o 
  -5  10   4     4461.70     4318.88     93.86 o 
  -4  10   4     3812.82     3849.25     75.95 o 
  -3  10   4     8578.49     8737.08    156.13 o 
  -2  10   4     2661.01     2827.65     64.83 o 
  -1  10   4      830.82      974.71     41.22 o 
   0  10   4      999.89      889.39     40.50 o 
   1  10   4     2695.90     2604.05     68.19 o 
   2  10   4     2695.64     2601.28     63.52 o 
   3  10   4       45.00      129.99     21.53 o 
   4  10   4      997.90      931.03     43.49 o 
   5  10   4      645.37      651.29     37.60 o 
   6  10   4     6676.84     6820.68    119.38 o 
   7  10   4      109.14      158.89     23.48 o 
   8  10   4     9074.35     9441.17    153.10 o 
   9  10   4      582.31      713.76     49.50 o 
  10  10   4       25.94       33.80     23.11 o 
  11  10   4      924.75      907.79     65.56 o 
  12  10   4      747.13      712.07     59.18 o 
  13  10   4       11.55        0.00     29.21 o 
  14  10   4      578.70      642.87     60.10 o 
  15  10   4      474.41      452.23     54.12 o 
  16  10   4     1961.67     2092.60    106.51 o 
  17  10   4     3301.18     3372.87    136.19 o 
  18  10   4      521.53      517.68     85.76 o 
 -18  11   4      722.49      641.38     67.07 o 
 -17  11   4      103.52       90.31     40.98 o 
 -16  11   4       36.09       66.08     55.92 o 
 -15  11   4      833.21      924.50     72.51 o 
 -14  11   4      349.42      370.41     50.51 o 
 -13  11   4        2.34        0.00     29.43 o 
 -12  11   4       71.82       51.77     31.82 o 
 -11  11   4        0.19        0.00     26.13 o 
 -10  11   4       17.46       38.84     29.97 o 
  -9  11   4     2936.71     2811.35     99.65 o 
  -8  11   4      175.18      213.27     35.97 o 
  -7  11   4     2552.28     2694.91    143.15 o 
  -6  11   4       46.96       24.20     26.38 o 
  -5  11   4      102.64       86.07     22.48 o 
  -4  11   4        0.59        0.00     16.20 o 
  -3  11   4     1352.05     1330.20     46.86 o 
  -2  11   4      209.09      218.41     25.59 o 
  -1  11   4       51.60       43.01     19.46 o 
   0  11   4      122.79      131.75     22.72 o 
   1  11   4     2084.71     2104.55     58.78 o 
   2  11   4     3188.50     3055.09     72.35 o 
   3  11   4      182.14      196.66     25.65 o 
   4  11   4        0.42        0.00     17.01 o 
   5  11   4      361.97      350.33     37.03 o 
   6  11   4      345.89      358.41     39.65 o 
   7  11   4     1502.78     1450.36     52.54 o 
   8  11   4      302.49      277.57     33.00 o 
   9  11   4       41.37       34.52     24.12 o 
  10  11   4      725.94      734.62     63.68 o 
  11  11   4      524.21      521.06     92.58 o 
  12  11   4      515.55      503.28     53.88 o 
  13  11   4      617.61      633.07     75.72 o 
  14  11   4      280.30      231.88     56.72 o 
  15  11   4       58.50       25.23     34.26 o 
  16  11   4       48.94       79.29     37.70 o 
  17  11   4      176.61      227.81     48.85 o 
 -17  12   4      227.89      433.78     57.08 o 
 -16  12   4      996.31     1019.65     80.35 o 
 -15  12   4       88.26      163.85     41.55 o 
 -14  12   4      134.50      139.42     42.07 o 
 -13  12   4        4.32       49.70     33.25 o 
 -12  12   4       35.67       12.25     31.70 o 
 -11  12   4     1269.91     1488.75    160.27 o 
 -10  12   4       50.58       34.66     30.88 o 
  -9  12   4     1464.24     1610.38     87.46 o 
  -8  12   4       31.24        0.00     28.24 o 
  -7  12   4      367.47      427.48     81.82 o 
  -6  12   4     2734.59     2839.29     99.59 o 
  -5  12   4      268.35      265.43     40.43 o 
  -4  12   4      271.12      267.43     31.83 o 
  -3  12   4     4356.09     4557.65     91.69 o 
  -2  12   4       21.60       25.99     23.48 o 
  -1  12   4     1709.00     1700.85     55.21 o 
   0  12   4     1513.39     1524.41     55.27 o 
   1  12   4       14.65        0.00     19.15 o 
   2  12   4     5509.90     5533.53    106.82 o 
   3  12   4      111.23      146.94     25.22 o 
   4  12   4     2421.38     2406.22     65.74 o 
   5  12   4     2014.85     1865.98     57.95 o 
   6  12   4     3567.80     3426.83     91.86 o 
   7  12   4     1510.82     1444.16     63.86 o 
   8  12   4      637.98      459.66     42.62 o 
   9  12   4      126.46      112.00     35.83 o 
  10  12   4     4686.55     4657.69    179.54 o 
  11  12   4       57.51       43.20     37.62 o 
  12  12   4       41.63        0.00     31.57 o 
  13  12   4     1158.27     1121.87     78.22 o 
  14  12   4       24.50       88.86     42.24 o 
  15  12   4      377.87      433.56     57.89 o 
  16  12   4     1480.77     1583.00     98.41 o 
 -16  13   4      344.47      277.17     71.16 o 
 -15  13   4       64.90       93.93     40.28 o 
 -14  13   4      128.60       70.48     40.20 o 
 -13  13   4       11.35        0.00     32.56 o 
 -12  13   4      163.02      122.63     40.15 o 
 -11  13   4      545.24      456.00     56.09 o 
 -10  13   4      513.68      500.77     56.20 o 
  -9  13   4        0.69        0.00     28.80 o 
  -8  13   4      629.57      542.16     56.02 o 
  -7  13   4       37.01       29.53     30.88 o 
  -6  13   4      149.12      164.72     37.20 o 
  -5  13   4       31.96       73.72     32.16 o 
  -4  13   4       15.47       37.65     29.18 o 
  -3  13   4      439.15      520.10     41.96 o 
  -2  13   4        0.91        4.69     19.39 o 
  -1  13   4     1784.46     1792.40     58.75 o 
   0  13   4        8.70       50.58     21.13 o 
   1  13   4     1359.68     1402.89     57.34 o 
   2  13   4      124.92      189.54     27.54 o 
   3  13   4      187.91      157.67     26.48 o 
   4  13   4        0.01        0.00     18.92 o 
   5  13   4      101.24      121.27     28.42 o 
   6  13   4       31.14       29.90     26.35 o 
   7  13   4      280.65      202.93     38.66 o 
   8  13   4        1.52        3.63     29.84 o 
   9  13   4        6.98       22.04     30.62 o 
  10  13   4       20.99       17.55     32.19 o 
  11  13   4     1131.93     1191.79     81.67 o 
  12  13   4        0.07        0.00     33.81 o 
  13  13   4      623.82      671.16     64.86 o 
  14  13   4        0.76        0.00     35.64 o 
  15  13   4       77.25       88.71     41.89 o 
 -15  14   4     1757.77     1484.22     98.62 o 
 -14  14   4        1.97        0.00     32.86 o 
 -13  14   4      470.37      594.45     86.69 o 
 -12  14   4       52.37        0.00     33.18 o 
 -11  14   4      154.23      152.92     41.78 o 
 -10  14   4      651.96      630.34     75.19 o 
  -9  14   4     1390.21     1350.36     86.74 o 
  -8  14   4      404.00      406.18     63.95 o 
  -7  14   4      106.37      115.22     41.74 o 
  -6  14   4        9.16       53.11     32.54 o 
  -5  14   4      528.11      532.87     54.81 o 
  -4  14   4     2487.05     2545.34     97.85 o 
  -3  14   4      288.81      295.89     44.67 o 
  -2  14   4       54.00       95.43     33.46 o 
  -1  14   4      168.06      112.90     25.39 o 
   0  14   4     1056.77     1119.10     53.52 o 
   1  14   4     5137.57     5208.17    118.00 o 
   2  14   4        2.13       11.96     21.18 o 
   3  14   4     1438.82     1588.88     61.81 o 
   4  14   4     1448.40     1486.85     70.37 o 
   5  14   4       12.17       91.37     28.16 o 
   6  14   4       34.63       91.66     35.11 o 
   7  14   4      279.99      274.05     44.55 o 
   8  14   4      545.92      640.68     61.27 o 
   9  14   4       96.70       73.50     47.17 o 
  10  14   4        3.90        0.00     30.01 o 
  11  14   4      927.69      973.65     74.99 o 
  12  14   4      234.02      472.49    124.89 o 
  13  14   4        4.02        0.00     35.59 o 
  14  14   4      298.84      336.40     55.40 o 
 -13  15   4       39.72       11.16     38.58 o 
 -12  15   4       54.59        0.00     31.75 o 
 -11  15   4      916.44     1183.19    118.00 o 
 -10  15   4        0.36        9.35     33.16 o 
  -9  15   4       25.78       77.62     37.53 o 
  -8  15   4       99.16       22.43     34.04 o 
  -7  15   4      331.30      318.47     49.58 o 
  -6  15   4      266.58      236.70     45.51 o 
  -5  15   4      272.48      331.65     47.41 o 
  -4  15   4       46.90       53.41     33.63 o 
  -3  15   4       40.20        9.14     31.69 o 
  -2  15   4       93.19       57.10     33.74 o 
  -1  15   4       52.66       45.30     48.70 o 
   0  15   4       46.82       45.70     23.96 o 
   1  15   4       92.07      149.00     28.09 o 
   2  15   4       11.08       67.05     28.36 o 
   3  15   4        1.03        0.00     23.79 o 
   4  15   4     1536.20     1689.23    109.42 o 
   5  15   4       61.56       32.58     32.27 o 
   6  15   4      265.09      244.09     47.09 o 
   7  15   4      148.51      123.87     59.76 o 
   8  15   4      102.22       37.81     35.38 o 
   9  15   4        2.69        0.00     32.70 o 
  10  15   4      345.38      287.08     51.16 o 
  11  15   4      218.22      246.00     50.28 o 
  12  15   4      467.37      655.81     66.93 o 
 -11  16   4      176.26      325.65     55.52 o 
 -10  16   4       61.52       66.16     40.93 o 
  -9  16   4     1095.45     1180.94     86.10 o 
  -8  16   4      719.32      692.92     67.89 o 
  -7  16   4        0.16        1.29     33.52 o 
  -6  16   4      768.02      705.73     66.25 o 
  -5  16   4       29.97        7.31     31.18 o 
  -4  16   4        1.38        4.90     30.65 o 
  -3  16   4      170.46      195.27     42.44 o 
  -2  16   4      469.81      460.83     54.58 o 
  -1  16   4      296.10      316.19     46.68 o 
   0  16   4      546.52      490.57     58.33 o 
   1  16   4        3.85       17.65     32.41 o 
   2  16   4       74.44      103.23     31.28 o 
   3  16   4      853.12      774.63     63.50 o 
   4  16   4     2379.97     2517.88    103.25 o 
   5  16   4       77.80       41.43     36.13 o 
   6  16   4       14.30       57.16     36.54 o 
   7  16   4      215.58      285.34     49.52 o 
   8  16   4       47.35        0.00     53.25 o 
   9  16   4     1273.38     1475.22    107.71 o 
  10  16   4     1273.37     1222.22     89.63 o 
  -8  17   4      200.30      196.33     48.76 o 
  -7  17   4     1312.46     1443.67     93.12 o 
  -6  17   4        1.19       13.26     33.71 o 
  -5  17   4       95.39       94.21     39.51 o 
  -4  17   4      172.06      173.18     47.09 o 
  -3  17   4       15.06       66.99     36.86 o 
  -2  17   4      107.79      161.30     40.91 o 
  -1  17   4      268.75      266.40     58.72 o 
   0  17   4       26.10       17.71     41.54 o 
   1  17   4      354.80      364.58     65.40 o 
   2  17   4       20.65        0.00     49.76 o 
   3  17   4      382.45      494.98     55.39 o 
   4  17   4       93.03       58.46     39.45 o 
   5  17   4      852.01     1050.52     77.94 o 
   6  17   4       28.69       65.03     38.30 o 
   7  17   4       59.65       53.10     38.09 o 
  -3  18   4      492.59      479.82     71.44 o 
  -2  18   4       15.00       23.05     43.29 o 
  -1  18   4      445.68      537.73    131.92 o 
   0  18   4       50.81       59.57     58.59 o 
   1  18   4        6.92        0.00     51.17 o 
   2  18   4        0.14       62.77     57.27 o 
 -23   0   5      445.17      641.40    133.47 o 
 -21   0   5     1891.75     1767.04     95.32 o 
 -19   0   5     1142.75     1146.41     77.96 o 
 -17   0   5      875.08      892.68     65.47 o 
 -15   0   5     1060.45     1132.59     85.19 o 
 -13   0   5      874.77      807.64     60.44 o 
 -11   0   5      368.97      462.73     43.53 o 
  -9   0   5     9951.38     9245.38    189.46 o 
  -7   0   5     9325.75     8167.58    165.33 o 
  -5   0   5    36140.20    32962.20    564.34 o 
  -3   0   5    22469.71    19927.18    347.12 o 
  -1   0   5       74.85       69.64     25.53 o 
   1   0   5      290.61      290.91     28.16 o 
   3   0   5    10623.37     9209.64    144.91 o 
   5   0   5    13193.55    12266.87    228.37 o 
   7   0   5        0.07        0.00     16.18 o 
   9   0   5       12.55       17.34     20.49 o 
  11   0   5      455.56      386.35     38.05 o 
  13   0   5      230.72      231.53     48.46 o 
  15   0   5      818.83      855.98     82.49 o 
  17   0   5       77.87      107.85     34.37 o 
  19   0   5       87.86      109.46     39.17 o 
  21   0   5      100.80      116.05     61.17 o 
 -23   1   5       82.86      113.58     57.79 o 
 -22   1   5     1789.81     2205.58     96.52 o 
 -21   1   5      440.18      491.22     53.98 o 
 -20   1   5      242.19      298.01     42.78 o 
 -19   1   5     2448.63     2424.54     76.13 o 
 -18   1   5        1.59        0.00     19.49 o 
 -17   1   5      128.42      103.78     22.67 o 
 -16   1   5     1382.34     1581.67     75.44 o 
 -15   1   5     4107.95     4085.21     85.94 o 
 -14   1   5     1348.56     1373.36     55.23 o 
 -13   1   5     3870.26     3576.90     74.54 o 
 -12   1   5     1363.15     1146.99     41.40 o 
 -11   1   5     4549.63     4893.83     86.70 o 
 -10   1   5     1588.59     1752.50     59.97 o 
  -9   1   5     7779.56     9267.31    134.07 o 
  -8   1   5     5473.76     5083.51     82.21 o 
  -7   1   5      653.23      853.21     27.57 o 
  -6   1   5      761.82      695.27     24.24 o 
  -5   1   5     3282.04     2919.21     50.73 o 
  -4   1   5     4155.90     5426.97     79.20 o 
  -3   1   5    39864.97    43520.80    517.37 o 
  -2   1   5    14644.29    16569.72    205.82 o 
  -1   1   5     3012.60     2897.05     46.30 o 
   0   1   5      476.60      426.08     20.03 o 
   1   1   5     9435.92    11014.08    128.83 o 
   2   1   5     6458.38     7036.21    106.48 o 
   3   1   5     2311.32     2024.92     36.08 o 
   4   1   5     1664.37     1999.00     37.72 o 
   5   1   5     2573.80     2634.67     47.79 o 
   6   1   5     2179.99     1844.23     45.14 o 
   7   1   5     1987.53     2120.45     45.20 o 
   8   1   5      458.19      394.93     22.93 o 
   9   1   5     1958.58     2242.03     51.08 o 
  10   1   5       19.93        1.13     12.84 o 
  11   1   5      218.86      205.10     21.26 o 
  12   1   5       94.14      101.21     19.82 o 
  13   1   5       66.96       80.68     20.28 o 
  14   1   5     3137.28     3704.32     81.06 o 
  15   1   5       30.44        0.00     18.44 o 
  16   1   5     4135.96     3697.09     88.29 o 
  17   1   5      155.33      172.00     44.26 o 
  18   1   5      239.04      221.36     30.48 o 
  19   1   5     1933.25     1727.67     74.16 o 
  20   1   5      103.03      178.80     30.43 o 
  21   1   5     1072.83     1179.34     67.84 o 
  22   1   5       88.98      129.58     39.28 o 
 -23   2   5      105.00      125.11     38.37 o 
 -22   2   5        1.76        0.00     32.63 o 
 -21   2   5        3.53        0.00     28.47 o 
 -20   2   5      765.58      702.07     60.58 o 
 -19   2   5       92.50      143.89     34.28 o 
 -18   2   5       29.82        0.45     20.15 o 
 -17   2   5      196.48      164.70     24.64 o 
 -16   2   5      464.17      478.06     46.04 o 
 -15   2   5      200.67      259.40     27.04 o 
 -14   2   5     4052.23     3919.60     80.96 o 
 -13   2   5        3.53       11.81     25.46 o 
 -12   2   5      868.05      764.49     36.64 o 
 -11   2   5      734.93      748.77     33.45 o 
 -10   2   5      239.29      243.56     24.07 o 
  -9   2   5     1250.71     1123.25     54.56 o 
  -8   2   5       23.39        0.00     11.33 o 
  -7   2   5     3849.11     3147.15     56.36 o 
  -6   2   5     5313.68     4973.76     76.91 o 
  -5   2   5    12682.37    11358.73    149.86 o 
  -4   2   5     6820.44     5740.76     89.40 o 
  -3   2   5     9308.59     8592.53    115.61 o 
  -2   2   5     1460.18     1341.61     29.10 o 
  -1   2   5     1602.86     1322.35     28.66 o 
   0   2   5      497.02      424.85     17.50 o 
   1   2   5      432.11      385.60     16.49 o 
   2   2   5     3173.58     2900.47     48.60 o 
   3   2   5      100.02      101.70     11.88 o 
   4   2   5    11498.63    10339.05    138.68 o 
   5   2   5      427.11      398.59     19.89 o 
   6   2   5      922.32      896.08     28.41 o 
   7   2   5      693.61      558.88     25.78 o 
   8   2   5      351.10      306.31     21.04 o 
   9   2   5      164.78      174.00     18.66 o 
  10   2   5       64.46       87.95     18.40 o 
  11   2   5     1668.73     1611.74     47.38 o 
  12   2   5      368.95      347.09     28.30 o 
  13   2   5      272.60      333.17     38.07 o 
  14   2   5      354.38      389.16     31.24 o 
  15   2   5       13.59        9.56     18.57 o 
  16   2   5      138.78      147.01     25.47 o 
  17   2   5      301.93      286.95     31.56 o 
  18   2   5      295.93      340.08     34.78 o 
  19   2   5      224.67      168.42     29.23 o 
  20   2   5      520.11      525.98     42.62 o 
  21   2   5      112.61       98.78     43.43 o 
 -23   3   5        0.18       17.22     34.25 o 
 -22   3   5      734.92      772.24     67.49 o 
 -21   3   5      998.62      972.21     71.78 o 
 -20   3   5       70.57       37.94     36.66 o 
 -19   3   5     1992.17     1881.38     89.92 o 
 -18   3   5      784.85      673.31     56.72 o 
 -17   3   5      222.43      222.38     29.89 o 
 -16   3   5     1381.05     1359.94     61.87 o 
 -15   3   5    17063.82    17282.61    243.68 o 
 -14   3   5     2037.88     2296.43     58.63 o 
 -13   3   5       55.38       36.44     16.91 o 
 -12   3   5      733.96      746.88     32.49 o 
 -11   3   5     4606.05     4828.61    104.67 o 
 -10   3   5        1.65        0.00     11.88 o 
  -9   3   5     5424.24     6112.30     95.76 o 
  -8   3   5     1865.27     1936.25     41.54 o 
  -7   3   5    16506.64    18591.37    237.70 o 
  -6   3   5    24842.91    27174.77    422.39 o 
  -5   3   5      631.65      765.84     23.09 o 
  -4   3   5    46163.11    49069.19    638.54 o 
  -3   3   5    26480.84    27511.05    335.83 o 
  -2   3   5     1847.37     1839.89     39.35 o 
  -1   3   5      345.79      411.83     32.10 o 
   0   3   5       21.06       67.49     11.74 o 
   1   3   5    12927.76    14165.09    199.74 o 
   2   3   5    19849.98    19445.29    244.13 o 
   3   3   5     7651.98     9450.63    140.99 o 
   4   3   5     9359.90     9187.47    128.06 o 
   5   3   5      245.19      210.88     16.75 o 
   6   3   5       28.31       21.36     11.47 o 
   7   3   5     9618.08    10832.77    153.22 o 
   8   3   5      513.63      601.20     31.73 o 
   9   3   5       46.59       94.15     16.79 o 
  10   3   5     1263.72     1512.92     44.61 o 
  11   3   5     2398.50     2269.50     70.47 o 
  12   3   5      375.86      454.94     31.76 o 
  13   3   5     5955.12     6069.64    110.56 o 
  14   3   5     2023.11     1984.57     64.96 o 
  15   3   5      497.98      437.30     33.94 o 
  16   3   5        0.06       21.56     19.63 o 
  17   3   5       91.19      130.61     25.93 o 
  18   3   5      245.84      137.74     27.13 o 
  19   3   5      109.90      120.75     27.78 o 
  20   3   5      248.03      381.79     41.97 o 
  21   3   5       99.67      162.06     42.44 o 
 -22   4   5       94.49      214.35     43.95 o 
 -21   4   5      191.61      298.10     46.59 o 
 -20   4   5       10.99        0.00     30.26 o 
 -19   4   5       83.53       70.76     34.42 o 
 -18   4   5       27.03        0.00     27.50 o 
 -17   4   5        0.24       29.07     28.35 o 
 -16   4   5        1.71        0.00     23.29 o 
 -15   4   5       38.40       27.29     20.69 o 
 -14   4   5     2774.47     2980.21     66.19 o 
 -13   4   5     4501.35     4406.45     82.22 o 
 -12   4   5       36.23       29.28     21.28 o 
 -11   4   5     4470.04     4302.91     76.09 o 
 -10   4   5      420.23      467.72     21.62 o 
  -9   4   5        1.28        5.61      9.39 o 
  -8   4   5     4373.13     4129.95     79.45 o 
  -7   4   5     2936.62     2780.51     59.28 o 
  -6   4   5     2831.45     2151.62     70.01 o 
  -5   4   5      128.09       62.75      8.95 o 
  -4   4   5     3122.53     2568.11     57.10 o 
  -3   4   5      191.58      311.80     16.83 o 
  -2   4   5     3280.25     3356.05     57.23 o 
  -1   4   5      591.54      404.57     19.96 o 
   0   4   5      301.02      418.52     21.04 o 
   1   4   5      205.07      173.22     15.04 o 
   2   4   5     2027.83     2062.09     43.41 o 
   3   4   5     2251.12     1923.79     42.29 o 
   4   4   5      211.71      212.55     17.76 o 
   5   4   5      337.28      292.37     20.17 o 
   6   4   5     3660.02     3492.30     65.43 o 
   7   4   5     1485.83     1452.30     39.79 o 
   8   4   5     2869.93     2827.78     65.37 o 
   9   4   5      417.88      346.90     25.56 o 
  10   4   5      715.26      705.88     37.94 o 
  11   4   5     1571.73     1541.84     54.92 o 
  12   4   5     1396.97     1436.20     59.48 o 
  13   4   5      345.14      348.85     30.42 o 
  14   4   5       40.59       54.22     23.21 o 
  15   4   5       27.80        0.00     18.14 o 
  16   4   5       32.40        9.16     23.47 o 
  17   4   5        4.41       28.91     21.85 o 
  18   4   5        0.27        7.67     21.80 o 
  19   4   5      614.93      762.09     54.24 o 
  20   4   5        0.53        7.94     26.95 o 
  21   4   5      207.87      245.67     54.00 o 
 -22   5   5     3594.72     3462.63    208.43 o 
 -21   5   5        0.13        0.00     30.40 o 
 -20   5   5      129.02       84.49     35.02 o 
 -19   5   5      530.48      413.54     56.72 o 
 -18   5   5      411.46      489.24     55.61 o 
 -17   5   5     1749.67     1679.14     87.68 o 
 -16   5   5       15.51        0.00     25.53 o 
 -15   5   5      150.24      186.82     35.22 o 
 -14   5   5     3617.03     3537.25    129.50 o 
 -13   5   5       90.53       60.64     27.41 o 
 -12   5   5      215.18      227.39     32.50 o 
 -11   5   5      436.95      422.10     39.96 o 
 -10   5   5      771.49      615.82     44.45 o 
  -9   5   5     4800.16     4829.54    113.77 o 
  -8   5   5     2691.45     2832.00     79.40 o 
  -7   5   5      510.01      376.65     32.24 o 
  -6   5   5       26.08       68.68     12.43 o 
  -5   5   5     7653.12     7285.64    119.28 o 
  -4   5   5      472.88      688.34     23.04 o 
  -3   5   5     1753.81     1798.95     38.80 o 
  -2   5   5    17557.00    19191.82    244.91 o 
  -1   5   5     3401.67     4750.88     76.92 o 
   0   5   5    16624.62    20144.94    256.84 o 
   1   5   5     5808.53     7508.87    111.06 o 
   2   5   5      475.54      755.36     29.67 o 
   3   5   5      290.46       84.22     16.58 o 
   4   5   5    30718.53    30908.20    385.15 o 
   5   5   5     1905.57     1913.67     46.50 o 
   6   5   5     1817.98     1788.15     52.09 o 
   7   5   5      929.18     1170.05     38.80 o 
   8   5   5     1045.13     1052.81     41.02 o 
   9   5   5      683.14      678.81     39.71 o 
  10   5   5    30372.42    31592.66    405.76 o 
  11   5   5     2728.10     2867.90     67.86 o 
  12   5   5    10238.10    10935.03    169.49 o 
  13   5   5      536.00      513.68     36.48 o 
  14   5   5    11717.01    11361.67    245.11 o 
  15   5   5     1196.49     1352.38     55.59 o 
  16   5   5     2250.62     2324.78     68.71 o 
  17   5   5       50.26       67.84     27.81 o 
  18   5   5       90.69       50.41     27.53 o 
  19   5   5      458.24      581.67     57.57 o 
  20   5   5     1762.29     1691.34     93.39 o 
  21   5   5       13.82       32.26     41.68 o 
 -22   6   5       43.99       85.47     39.27 o 
 -21   6   5       20.95        6.11     32.30 o 
 -20   6   5       61.15       67.12     47.63 o 
 -19   6   5        0.31        8.47     31.55 o 
 -18   6   5       60.87        0.00     30.02 o 
 -17   6   5       73.74        1.69     28.75 o 
 -16   6   5       58.06        9.25     26.19 o 
 -15   6   5      452.45      379.57     44.76 o 
 -14   6   5      119.28      126.53     32.31 o 
 -13   6   5      326.69      302.60     40.05 o 
 -12   6   5     3225.37     3162.72    126.83 o 
 -11   6   5     1318.10     1247.42     65.58 o 
 -10   6   5      810.56      728.47     50.01 o 
  -9   6   5      497.42      426.10     38.20 o 
  -8   6   5      890.97      678.20     44.61 o 
  -7   6   5       67.06       98.27     22.55 o 
  -6   6   5     6915.56     6115.92    129.69 o 
  -5   6   5       79.97      104.97     15.83 o 
  -4   6   5     5354.61     4811.65     77.75 o 
  -3   6   5      107.94       78.35     12.99 o 
  -2   6   5     3349.84     2995.08     57.36 o 
  -1   6   5       99.60       61.86     15.06 o 
   0   6   5     2505.56     2494.10     52.48 o 
   1   6   5      151.03      139.23     16.42 o 
   2   6   5      256.16      213.37     18.87 o 
   3   6   5      691.06      715.20     31.51 o 
   4   6   5      783.14      659.02     30.99 o 
   5   6   5      513.57      492.38     27.98 o 
   6   6   5       23.05        1.99     13.90 o 
   7   6   5      724.15      646.19     33.30 o 
   8   6   5      276.64      261.44     28.75 o 
   9   6   5       59.59       57.85     18.49 o 
  10   6   5      327.82      364.07     29.06 o 
  11   6   5      694.78      664.18     37.46 o 
  12   6   5     5050.42     5091.18     99.94 o 
  13   6   5        1.67        0.00     17.00 o 
  14   6   5      457.51      431.34     35.27 o 
  15   6   5      313.93      415.72     34.36 o 
  16   6   5      334.57      278.26     36.74 o 
  17   6   5      390.73      453.77     43.64 o 
  18   6   5       16.21       22.05     35.36 o 
  19   6   5       66.85      108.69     37.58 o 
  20   6   5       95.92      192.16     57.53 o 
 -21   7   5      440.21      468.74     88.83 o 
 -20   7   5       76.41      109.27     38.20 o 
 -19   7   5      633.01      544.29     64.48 o 
 -18   7   5      446.65      383.02     49.94 o 
 -17   7   5      804.28      720.06     62.57 o 
 -16   7   5        8.95        0.00     26.43 o 
 -15   7   5     3455.96     3410.07    110.49 o 
 -14   7   5      110.64       48.68     43.08 o 
 -13   7   5       75.05       57.94     27.85 o 
 -12   7   5       34.42       59.03     28.15 o 
 -11   7   5     3774.49     3908.75    110.38 o 
 -10   7   5      492.94      424.11     42.02 o 
  -9   7   5     3709.65     3412.12     96.82 o 
  -8   7   5       32.87       23.49     21.32 o 
  -7   7   5      946.69     1067.29     56.52 o 
  -6   7   5      691.79      651.50     65.02 o 
  -5   7   5      367.64      327.60     21.81 o 
  -4   7   5     3129.37     2996.83    100.45 o 
  -3   7   5    13126.93    13555.46    206.92 o 
  -2   7   5    13477.08    13869.01    190.04 o 
  -1   7   5     5420.72     5369.09     90.33 o 
   0   7   5      633.28      497.71     35.09 o 
   1   7   5    19176.66    21032.07    274.86 o 
   2   7   5    31911.23    35111.38    437.99 o 
   3   7   5    49794.79    53125.96    646.46 o 
   4   7   5     8092.76     8801.63    134.58 o 
   5   7   5    15398.30    14965.70    207.81 o 
   6   7   5       13.41        2.32     14.34 o 
   7   7   5     1999.81     1734.54     49.66 o 
   8   7   5      946.32     1095.83     50.98 o 
   9   7   5       66.17       23.93     17.47 o 
  10   7   5    14554.72    15324.58    220.22 o 
  11   7   5       61.61       38.80     20.04 o 
  12   7   5     1989.06     2100.37     61.05 o 
  13   7   5      682.15      547.05     37.62 o 
  14   7   5     3475.60     3674.72     98.16 o 
  15   7   5      637.41      599.31     60.86 o 
  16   7   5        0.79       56.02     45.54 o 
  17   7   5      337.44      387.10     50.01 o 
  18   7   5     1665.18     1907.81    176.86 o 
  19   7   5      261.07      334.53     49.79 o 
  20   7   5      120.87       47.75     41.16 o 
 -21   8   5        7.04       24.62     35.63 o 
 -20   8   5       53.37       50.68     36.87 o 
 -19   8   5       83.35       77.84     37.01 o 
 -18   8   5        3.41        4.92     31.19 o 
 -17   8   5      355.45      281.26     46.18 o 
 -16   8   5      325.24      309.14     45.79 o 
 -15   8   5      442.17      371.71     61.00 o 
 -14   8   5       62.60       44.12     35.05 o 
 -13   8   5        0.75       15.30     25.59 o 
 -12   8   5      327.03      281.95     40.08 o 
 -11   8   5      201.78      185.73     33.77 o 
 -10   8   5     2103.80     1971.42     77.25 o 
  -9   8   5        0.08        0.00     21.92 o 
  -8   8   5     1081.33      849.95     67.16 o 
  -7   8   5      166.54      157.13     35.85 o 
  -6   8   5        2.23        0.00     20.46 o 
  -5   8   5     1145.19     1183.26     39.10 o 
  -4   8   5     1328.07     1055.33     34.24 o 
  -3   8   5       15.96        0.00     11.71 o 
  -2   8   5        2.62        0.00     12.26 o 
  -1   8   5     3015.07     3066.68     82.21 o 
   0   8   5     2745.32     2830.66     61.52 o 
   1   8   5     5059.63     5115.06    132.41 o 
   2   8   5     7069.79     7231.01    117.31 o 
   3   8   5     1713.03     1722.28     48.40 o 
   4   8   5      687.98      654.29     34.50 o 
   5   8   5      157.83      173.20     21.40 o 
   6   8   5       84.36       78.06     18.93 o 
   7   8   5     2996.56     3066.03     69.44 o 
   8   8   5      539.01      670.95     36.69 o 
   9   8   5     1018.68     1019.85     44.06 o 
  10   8   5      119.04       85.92     21.02 o 
  11   8   5     2048.19     1920.56     57.31 o 
  12   8   5      535.46      501.70     41.57 o 
  13   8   5     1234.27     1223.57    104.73 o 
  14   8   5      858.16      908.90     55.89 o 
  15   8   5        3.13        0.00     28.62 o 
  16   8   5      922.91     1119.48     98.94 o 
  17   8   5        1.50       34.04     33.19 o 
  18   8   5      279.02      281.93     55.39 o 
  19   8   5      167.09      154.75     43.56 o 
 -20   9   5       17.40        9.40     35.27 o 
 -19   9   5     1448.81     1497.36     93.05 o 
 -18   9   5      144.17       82.39     37.42 o 
 -17   9   5      144.13      131.16     39.23 o 
 -16   9   5     2594.66     2580.37    127.63 o 
 -15   9   5      290.59      312.48     49.50 o 
 -14   9   5      366.43      282.02     42.96 o 
 -13   9   5     5453.46     5278.89    165.83 o 
 -12   9   5     4719.49     4265.37    145.32 o 
 -11   9   5      609.49      582.91     69.57 o 
 -10   9   5      336.13      313.20     40.76 o 
  -9   9   5     9590.85     9098.33    193.67 o 
  -8   9   5     6817.78     7054.77    188.10 o 
  -7   9   5     1897.88     1750.18     72.62 o 
  -6   9   5      470.44      464.70     43.79 o 
  -5   9   5       59.77       51.52     13.82 o 
  -4   9   5      783.85      723.15     37.15 o 
  -3   9   5      999.26      978.23     44.44 o 
  -2   9   5     4129.60     4310.86     82.04 o 
  -1   9   5     5108.47     4655.43     87.22 o 
   0   9   5        3.73       11.49     14.72 o 
   1   9   5      129.11      189.30     21.82 o 
   2   9   5      363.62      391.39     28.76 o 
   3   9   5        8.69       15.96     16.68 o 
   4   9   5     1199.40     1043.12     43.04 o 
   5   9   5       32.29       17.96     16.90 o 
   6   9   5     1356.68     1259.10     58.86 o 
   7   9   5       61.75       47.29     18.30 o 
   8   9   5      493.68      596.14     35.94 o 
   9   9   5      420.83      423.31     31.86 o 
  10   9   5     2032.70     1956.70     59.42 o 
  11   9   5       54.23       23.60     25.90 o 
  12   9   5     1342.13     1356.01     66.17 o 
  13   9   5       60.22       91.98     33.78 o 
  14   9   5       41.20        6.81     30.50 o 
  15   9   5      619.92      646.86     59.78 o 
  16   9   5      250.36      291.75     46.30 o 
  17   9   5       52.29        9.62     48.53 o 
  18   9   5       19.13        0.00     33.97 o 
 -19  10   5       16.76        1.74     41.21 o 
 -18  10   5        0.29        0.00     30.33 o 
 -17  10   5      223.77      276.24     48.55 o 
 -16  10   5      181.45      163.12     54.85 o 
 -15  10   5        0.10        0.00     29.31 o 
 -14  10   5      143.43      160.48     40.27 o 
 -13  10   5        9.96        5.88     27.30 o 
 -12  10   5       15.18        0.00     41.74 o 
 -11  10   5       25.39       40.15     29.64 o 
 -10  10   5      119.34      120.51     40.67 o 
  -9  10   5      511.97      497.54     51.05 o 
  -8  10   5     1568.22     1610.62    120.67 o 
  -7  10   5      913.47      820.52     66.36 o 
  -6  10   5     1426.95     1240.97     73.58 o 
  -5  10   5     4840.02     4633.75     84.36 o 
  -4  10   5      223.44      320.35     29.57 o 
  -3  10   5     1481.77     1448.44     46.69 o 
  -2  10   5      338.02      314.57     31.17 o 
  -1  10   5       78.42       68.48     19.26 o 
   0  10   5      401.25      332.27     27.81 o 
   1  10   5       66.92       58.11     21.93 o 
   2  10   5     1143.68     1105.74     45.54 o 
   3  10   5        3.14        0.00     15.99 o 
   4  10   5     1242.71     1343.95     49.62 o 
   5  10   5       26.39       33.99     24.13 o 
   6  10   5      272.97      263.04     32.08 o 
   7  10   5     1071.74     1127.40     47.84 o 
   8  10   5      217.69      266.23     27.55 o 
   9  10   5     1177.82     1153.81     56.31 o 
  10  10   5      250.05      214.48     32.95 o 
  11  10   5      311.34      270.25     65.71 o 
  12  10   5      393.15      354.57     47.75 o 
  13  10   5       66.70       48.39     33.42 o 
  14  10   5      167.51      139.15     39.33 o 
  15  10   5      339.87      424.43     53.23 o 
  16  10   5      335.18      384.53     51.91 o 
  17  10   5       80.89       36.66     38.35 o 
  18  10   5       90.35      143.87     43.03 o 
 -18  11   5        2.96       20.56     36.13 o 
 -17  11   5       55.78       82.30     40.07 o 
 -16  11   5      220.26      198.12     44.93 o 
 -15  11   5       70.95       86.38     36.79 o 
 -14  11   5        0.15        0.00     28.23 o 
 -13  11   5       25.91        0.00     29.63 o 
 -12  11   5     1507.90     1505.23     86.23 o 
 -11  11   5     1186.19     1037.19     71.32 o 
 -10  11   5     2659.90     2367.18    107.03 o 
  -9  11   5      685.43      626.08     56.24 o 
  -8  11   5      335.49      347.58     43.72 o 
  -7  11   5        6.33       42.47     27.54 o 
  -6  11   5     1428.14     1326.37     74.12 o 
  -5  11   5      912.95      941.64     62.52 o 
  -4  11   5     9946.05    10047.00    155.89 o 
  -3  11   5     7040.43     7576.56    127.61 o 
  -2  11   5    15286.76    15808.80    226.66 o 
  -1  11   5        5.31        8.72     18.39 o 
   0  11   5     2530.74     2484.77     64.36 o 
   1  11   5      545.33      465.47     34.16 o 
   2  11   5     3333.32     3542.10     79.16 o 
   3  11   5       80.46       72.21     20.41 o 
   4  11   5     5176.30     5110.08    110.71 o 
   5  11   5      234.42      344.48     30.58 o 
   6  11   5     1336.23     1351.65     51.31 o 
   7  11   5      516.47      590.43     49.33 o 
   8  11   5      133.12      136.03     32.74 o 
   9  11   5      905.71      923.33     55.05 o 
  10  11   5     2305.69     2482.60     79.67 o 
  11  11   5      176.69      212.31     42.18 o 
  12  11   5        5.30        0.00     48.81 o 
  13  11   5      156.27      145.76     40.34 o 
  14  11   5     1172.70     1131.45     79.49 o 
  15  11   5       11.88        0.00     31.84 o 
  16  11   5     2185.81     2173.46    106.54 o 
  17  11   5        3.84        0.00     35.72 o 
 -17  12   5       89.22       96.10     48.08 o 
 -16  12   5      381.50      334.83     53.70 o 
 -15  12   5      420.63      274.41     49.57 o 
 -14  12   5      471.18      427.99     89.63 o 
 -13  12   5       78.00      105.07     37.76 o 
 -12  12   5      506.07      500.14     62.34 o 
 -11  12   5      398.18      391.01     60.20 o 
 -10  12   5     1179.58     1058.89     95.52 o 
  -9  12   5      399.33      278.11     44.83 o 
  -8  12   5      196.77       85.82     32.93 o 
  -7  12   5       30.45        0.00     28.36 o 
  -6  12   5       28.98        0.00     26.72 o 
  -5  12   5      192.19      230.06     38.83 o 
  -4  12   5       31.81        0.00     25.56 o 
  -3  12   5      348.66      344.81     29.48 o 
  -2  12   5     1081.24     1085.55     45.48 o 
  -1  12   5     1940.44     1916.98     57.92 o 
   0  12   5      692.74      876.62     45.24 o 
   1  12   5     1420.93     1413.53     52.59 o 
   2  12   5      666.74      747.63     42.59 o 
   3  12   5      376.24      471.33     35.13 o 
   4  12   5      124.46      132.03     24.84 o 
   5  12   5       56.41       57.66     21.78 o 
   6  12   5       28.08        0.00     18.52 o 
   7  12   5      271.08      280.57     53.45 o 
   8  12   5      285.33      235.79     35.62 o 
   9  12   5      314.84      239.34     48.43 o 
  10  12   5      139.13      183.33     41.21 o 
  11  12   5      752.23      610.49     60.13 o 
  12  12   5      210.98      242.95     44.25 o 
  13  12   5      633.38      478.93     56.63 o 
  14  12   5        8.37       19.34     33.81 o 
  15  12   5        0.81        0.00     32.91 o 
  16  12   5      208.88      205.08     47.86 o 
 -16  13   5      109.94      163.37     47.18 o 
 -15  13   5        0.13       17.70     36.62 o 
 -14  13   5       55.04       13.80     36.38 o 
 -13  13   5     1554.37     1593.36    170.71 o 
 -12  13   5      109.55       82.31     40.94 o 
 -11  13   5      666.51      592.08     68.28 o 
 -10  13   5      798.14      793.13     67.90 o 
  -9  13   5     7145.22     7100.13    181.34 o 
  -8  13   5     1946.60     2036.62     94.01 o 
  -7  13   5      616.69      628.65     59.33 o 
  -6  13   5      912.54      910.72     67.17 o 
  -5  13   5      655.51      597.30     54.76 o 
  -4  13   5       87.20       78.02     32.50 o 
  -3  13   5     3238.21     3313.74    127.58 o 
  -2  13   5       48.88       94.38     22.63 o 
  -1  13   5     3053.14     3038.22     75.76 o 
   0  13   5       68.57       42.04     23.72 o 
   1  13   5     6972.34     6997.39    128.41 o 
   2  13   5        4.29       32.15     21.74 o 
   3  13   5      251.42      295.16     31.98 o 
   4  13   5      194.86      206.30     28.17 o 
   5  13   5      280.34      205.37     32.40 o 
   6  13   5       55.52       37.33     25.64 o 
   7  13   5     1626.43     1548.10     69.54 o 
   8  13   5        5.29        9.58     43.35 o 
   9  13   5      269.31      216.97     42.24 o 
  10  13   5      195.08      328.71     49.70 o 
  11  13   5     1606.08     1434.08     88.18 o 
  12  13   5      134.29      187.89     43.77 o 
  13  13   5        0.83        0.00     33.48 o 
  14  13   5      923.21      845.61     75.27 o 
  15  13   5      274.32      227.93     71.73 o 
 -15  14   5       69.37       20.77     38.92 o 
 -14  14   5       66.64       88.08     39.71 o 
 -13  14   5       22.92        4.31     35.83 o 
 -12  14   5        0.68       40.92     35.39 o 
 -11  14   5        0.58       38.29     37.46 o 
 -10  14   5        1.95        0.00     30.70 o 
  -9  14   5      332.80      283.70     48.21 o 
  -8  14   5      244.56      173.98     41.56 o 
  -7  14   5      266.17      246.72     44.58 o 
  -6  14   5      117.71       84.06     33.75 o 
  -5  14   5        0.67        0.00     27.67 o 
  -4  14   5      227.65      292.96     43.48 o 
  -3  14   5     2486.36     2296.68     93.59 o 
  -2  14   5      123.11       98.93     34.49 o 
  -1  14   5     5221.18     5165.97    120.97 o 
   0  14   5     1859.36     1868.65     73.78 o 
   1  14   5     2245.88     2340.54     70.00 o 
   2  14   5       77.01       80.68     25.43 o 
   3  14   5       89.06      112.59     25.78 o 
   4  14   5        4.64        0.00     24.04 o 
   5  14   5        0.48        6.99     24.89 o 
   6  14   5       51.45       60.80     28.40 o 
   7  14   5       80.78      152.20     39.93 o 
   8  14   5        7.78       73.72     34.70 o 
   9  14   5        4.76       36.58     40.40 o 
  10  14   5       73.73       95.37     39.05 o 
  11  14   5       50.22       80.61     38.47 o 
  12  14   5        2.05        1.99     36.32 o 
  13  14   5        6.09       11.93     45.22 o 
 -13  15   5       95.94       55.82     40.95 o 
 -12  15   5      387.41      304.84     54.35 o 
 -11  15   5      820.42      885.22     76.50 o 
 -10  15   5      117.15      104.50     38.94 o 
  -9  15   5      106.94       13.58     49.50 o 
  -8  15   5     1859.42     1934.93    104.87 o 
  -7  15   5     1955.85     1926.57    102.44 o 
  -6  15   5      930.78      933.80     72.13 o 
  -5  15   5     1102.81     1089.05     76.46 o 
  -4  15   5      416.33      477.70     53.32 o 
  -3  15   5      378.41      397.19     50.99 o 
  -2  15   5      167.12      181.69     39.88 o 
  -1  15   5     4534.39     4591.85    133.11 o 
   0  15   5     2080.33     2366.26     90.75 o 
   1  15   5      281.90      354.90     35.15 o 
   2  15   5     1357.12     1342.66     61.12 o 
   3  15   5      631.41      700.13     52.09 o 
   4  15   5      461.99      405.11     52.56 o 
   5  15   5      344.53      285.79     47.98 o 
   6  15   5      204.41      223.77     42.64 o 
   7  15   5     1360.61     1378.34     85.37 o 
   8  15   5     1549.13     1642.73    184.89 o 
   9  15   5      260.86      274.64     48.96 o 
  10  15   5     1186.03     1023.41     77.33 o 
  11  15   5      483.76      538.21     61.19 o 
 -11  16   5      244.76      268.97     52.68 o 
 -10  16   5      264.77      215.18     48.50 o 
  -9  16   5      533.79      540.95     64.11 o 
  -8  16   5       14.10        0.00     32.43 o 
  -7  16   5      400.20      302.17     50.29 o 
  -6  16   5      144.76      149.88     40.56 o 
  -5  16   5        0.51       37.86     34.31 o 
  -4  16   5       45.51       89.78     35.96 o 
  -3  16   5      263.87      278.12     46.35 o 
  -2  16   5      556.28      711.64     62.87 o 
  -1  16   5      418.81      568.61     56.33 o 
   0  16   5      797.57      772.72     63.75 o 
   1  16   5      283.63      293.64     46.76 o 
   2  16   5      140.50      182.77     34.49 o 
   3  16   5       22.27       25.74     28.70 o 
   4  16   5      187.23      203.14     43.52 o 
   5  16   5        1.51        0.00     29.00 o 
   6  16   5        1.19        0.00     30.46 o 
   7  16   5      221.12      252.53     67.28 o 
   8  16   5      106.15       84.23     38.69 o 
   9  16   5      104.99      236.71     49.50 o 
  -8  17   5       30.06      115.73     42.91 o 
  -7  17   5      185.88      196.46     46.39 o 
  -6  17   5      203.07      155.30     43.35 o 
  -5  17   5     2546.64     2451.36    137.26 o 
  -4  17   5       91.47       42.00     37.39 o 
  -3  17   5      300.16      384.64     51.94 o 
  -2  17   5       31.40       40.14     34.43 o 
  -1  17   5      592.27      518.02     61.54 o 
   0  17   5     2453.59     2743.79    231.19 o 
   1  17   5      117.66      112.80     48.56 o 
   2  17   5     1396.28     1368.81    132.93 o 
   3  17   5       55.82       97.14     43.63 o 
   4  17   5      597.52      562.56     59.90 o 
   5  17   5      575.10      640.97    120.28 o 
   6  17   5     1194.11     1452.50    109.17 o 
  -1  18   5      249.23      219.48     56.97 o 
   0  18   5      343.76      288.81     93.85 o 
 -22   0   6      641.89      802.67    144.59 o 
 -20   0   6      926.63      958.61     73.38 o 
 -18   0   6       46.84       21.17     42.57 o 
 -16   0   6     3293.80     3324.49    110.53 o 
 -14   0   6     1793.65     1630.98     73.24 o 
 -12   0   6     2816.19     3645.33    104.66 o 
 -10   0   6    23452.08    23909.57    436.06 o 
  -8   0   6    11857.24    13334.83    254.93 o 
  -6   0   6    12524.01    12064.25    228.27 o 
  -4   0   6    21198.35    23374.36    408.83 o 
  -2   0   6    18054.54    17100.57    302.49 o 
   0   0   6     3849.68     3932.24     83.73 o 
   2   0   6     5969.25     6805.33    173.68 o 
   4   0   6      391.38      187.63     15.48 o 
   6   0   6    34733.62    38014.93    655.39 o 
   8   0   6     2884.76     3520.84     92.38 o 
  10   0   6     8236.93     7484.57    168.42 o 
  12   0   6     5677.86     5934.13    149.83 o 
  14   0   6      756.69      753.35     57.28 o 
  16   0   6     3140.55     2850.56    104.91 o 
  18   0   6     4439.51     4467.32    143.05 o 
  20   0   6      146.70       11.12     44.08 o 
 -23   1   6       31.85        0.00     49.12 o 
 -22   1   6      216.81      282.39     43.96 o 
 -21   1   6      267.24      197.76     39.61 o 
 -20   1   6      482.76      484.48     44.48 o 
 -19   1   6      217.88      293.02     32.75 o 
 -18   1   6      372.01      314.48     33.34 o 
 -17   1   6        3.83       20.94     18.94 o 
 -16   1   6     2114.27     2247.64     62.33 o 
 -15   1   6     1317.95     1083.07     47.52 o 
 -14   1   6      439.92      381.91     29.90 o 
 -13   1   6      163.97      238.72     24.64 o 
 -12   1   6     2759.21     2921.92     64.62 o 
 -11   1   6     1360.36     1303.49     40.03 o 
 -10   1   6      154.31       51.51     17.41 o 
  -9   1   6     6790.62     6529.81    102.72 o 
  -8   1   6        8.21        3.72     10.81 o 
  -7   1   6    11183.53    10339.21    143.46 o 
  -6   1   6     1555.58     1495.51     35.55 o 
  -5   1   6     8894.29     7723.52    109.39 o 
  -4   1   6     2212.00     2023.89     40.12 o 
  -3   1   6      764.14      490.97     20.21 o 
  -2   1   6       28.37       23.94      8.57 o 
  -1   1   6     1196.62      930.47     29.83 o 
   0   1   6      540.93      521.90     17.83 o 
   1   1   6    17048.80    15489.14    178.63 o 
   2   1   6    10053.15     8915.72    132.91 o 
   3   1   6    21677.06    19814.19    272.77 o 
   4   1   6     5565.72     5111.85     76.58 o 
   5   1   6     5705.53     5700.18     85.89 o 
   6   1   6      135.71      104.61     12.68 o 
   7   1   6      242.10      196.77     16.72 o 
   8   1   6       88.66       74.33     17.88 o 
   9   1   6      187.34      217.84     19.75 o 
  10   1   6     1000.30      984.28     40.20 o 
  11   1   6       59.33       35.68     16.24 o 
  12   1   6      942.63      956.27     41.22 o 
  13   1   6       12.92        0.00     17.13 o 
  14   1   6      154.08      167.21     24.18 o 
  15   1   6      138.55      159.13     28.34 o 
  16   1   6       63.73       52.02     19.47 o 
  17   1   6        2.42        0.00     19.14 o 
  18   1   6       74.39       80.66     25.68 o 
  19   1   6       19.36        0.00     23.88 o 
  20   1   6       27.23       10.63     31.34 o 
  21   1   6      200.01      222.77     53.69 o 
 -23   2   6      363.23      392.72     51.72 o 
 -22   2   6      300.49      296.17     46.35 o 
 -21   2   6      343.10      469.04     53.09 o 
 -20   2   6      261.93      231.36     49.74 o 
 -19   2   6       54.29       84.65     32.53 o 
 -18   2   6      171.39      213.80     30.91 o 
 -17   2   6       68.91       81.18     26.11 o 
 -16   2   6     2833.94     2904.30     92.08 o 
 -15   2   6     2424.65     2345.33     73.32 o 
 -14   2   6      610.26      736.01     41.86 o 
 -13   2   6     8292.30     8319.85    138.06 o 
 -12   2   6      403.32      462.35     41.31 o 
 -11   2   6      160.38      248.79     23.77 o 
 -10   2   6     1412.34     1631.06     42.97 o 
  -9   2   6     8112.56     7391.76    112.75 o 
  -8   2   6      118.92      144.07     15.75 o 
  -7   2   6     7442.74     8045.16    116.51 o 
  -6   2   6    16403.82    19121.10    243.20 o 
  -5   2   6    26045.20    26488.20    327.03 o 
  -4   2   6     7547.70     8722.29    120.47 o 
  -3   2   6    16352.66    17759.43    244.15 o 
  -2   2   6      378.38      462.52     19.96 o 
  -1   2   6    13857.71    14571.65    185.94 o 
   0   2   6    10374.14    10615.38    152.33 o 
   1   2   6    15169.85    16883.05    212.85 o 
   2   2   6     3549.46     3200.29     71.85 o 
   3   2   6     1855.17     2074.86     62.25 o 
   4   2   6     7607.38     7522.91    115.85 o 
   5   2   6     2262.07     1808.58     39.10 o 
   6   2   6      963.26      790.77     50.98 o 
   7   2   6     1150.58     1215.35     34.90 o 
   8   2   6     4551.31     4306.74    110.75 o 
   9   2   6       54.70       59.18     18.65 o 
  10   2   6    10219.11    10262.70    153.65 o 
  11   2   6     8929.39     9382.28    153.37 o 
  12   2   6      104.78      122.30     21.15 o 
  13   2   6     4342.48     4061.41    111.78 o 
  14   2   6      423.25      507.17     56.37 o 
  15   2   6      947.84     1090.78     50.56 o 
  16   2   6      611.56      667.53     41.39 o 
  17   2   6      480.51      533.39     39.85 o 
  18   2   6        0.23        0.00     23.41 o 
  19   2   6      188.15      101.69     26.91 o 
  20   2   6     1805.56     1816.86     83.51 o 
  21   2   6     1420.17     1395.34     85.00 o 
 -23   3   6       82.00       74.55     38.04 o 
 -22   3   6      631.37      558.29     59.40 o 
 -21   3   6       14.45        8.66     31.51 o 
 -20   3   6      459.66      573.38     57.20 o 
 -19   3   6       12.44       23.70     28.86 o 
 -18   3   6      360.28      469.21     59.73 o 
 -17   3   6        1.12        0.00     24.50 o 
 -16   3   6       86.65       37.49     21.89 o 
 -15   3   6      548.94      629.47     36.38 o 
 -14   3   6      537.40      437.47     30.20 o 
 -13   3   6      221.41      281.78     25.48 o 
 -12   3   6        6.04       19.69     14.33 o 
 -11   3   6      354.30      295.98     22.52 o 
 -10   3   6     1428.71     1274.21     61.04 o 
  -9   3   6     1084.68     1133.09     33.65 o 
  -8   3   6     8658.83     8058.65    117.92 o 
  -7   3   6        2.98       18.87     10.10 o 
  -6   3   6    14159.30    13590.75    179.85 o 
  -5   3   6      712.31      818.07     25.57 o 
  -4   3   6     4820.04     4687.40     99.21 o 
  -3   3   6       77.58       46.36     10.27 o 
  -2   3   6      368.58      359.05     18.45 o 
  -1   3   6     2261.61     1846.67     45.92 o 
   0   3   6     3451.12     3088.42     53.52 o 
   1   3   6      220.35      219.43     15.53 o 
   2   3   6    14378.52    12959.86    170.70 o 
   3   3   6      267.39      175.11     15.18 o 
   4   3   6    11241.24    10416.91    143.97 o 
   5   3   6     2077.89     1956.26     63.28 o 
   6   3   6      345.79      409.72     22.91 o 
   7   3   6     3593.41     3548.60     66.77 o 
   8   3   6      262.28      213.90     19.53 o 
   9   3   6       94.16       75.63     17.25 o 
  10   3   6       32.72       63.05     17.36 o 
  11   3   6     2913.83     2972.47     82.48 o 
  12   3   6      148.40      135.27     22.26 o 
  13   3   6       26.95       55.08     19.72 o 
  14   3   6        0.47        0.00     17.64 o 
  15   3   6       19.15        4.54     19.18 o 
  16   3   6      117.51      111.83     24.35 o 
  17   3   6      216.87      304.80     52.78 o 
  18   3   6        3.10       21.32     23.35 o 
  19   3   6     1088.93     1265.52     83.17 o 
  20   3   6      111.35       69.75     34.38 o 
  21   3   6        2.94       35.54     40.84 o 
 -22   4   6      180.64      138.44     46.82 o 
 -21   4   6     1734.16     1774.55     96.79 o 
 -20   4   6      293.64      294.19     59.93 o 
 -19   4   6      546.39      418.10     49.49 o 
 -18   4   6       69.15       52.28     40.94 o 
 -17   4   6     3710.63     3491.25    190.24 o 
 -16   4   6      404.90      496.60     54.32 o 
 -15   4   6        2.18        0.00     23.36 o 
 -14   4   6     4173.96     4277.42     95.33 o 
 -13   4   6    12264.28    13216.91    189.76 o 
 -12   4   6     3173.67     3694.73     71.02 o 
 -11   4   6      436.44      473.05     25.98 o 
 -10   4   6     2692.91     2559.35     51.87 o 
  -9   4   6     1687.91     1885.26     40.99 o 
  -8   4   6     2737.96     3117.53     70.05 o 
  -7   4   6     2975.71     3437.29     63.30 o 
  -6   4   6    13281.63    13529.54    194.52 o 
  -5   4   6      476.73      494.74     20.01 o 
  -4   4   6     1082.26     1265.85     31.29 o 
  -3   4   6     4587.44     5087.13     79.32 o 
  -2   4   6     2721.56     2735.90     51.01 o 
  -1   4   6       33.41       35.18     11.47 o 
   0   4   6    18305.33    20827.74    263.54 o 
   1   4   6    39677.64    43232.43    483.02 o 
   2   4   6    14553.26    14988.43    197.06 o 
   3   4   6    34153.02    35997.73    440.91 o 
   4   4   6    12829.42    14851.97    198.40 o 
   5   4   6      872.59      758.71     40.48 o 
   6   4   6     1231.69     1431.18     39.47 o 
   7   4   6     3996.72     4757.28     83.66 o 
   8   4   6     7010.38     7275.83    116.37 o 
   9   4   6       76.88       62.84     17.69 o 
  10   4   6     4091.72     4266.71    124.63 o 
  11   4   6     1533.58     1475.85     56.24 o 
  12   4   6      540.84      601.99     46.63 o 
  13   4   6     1261.28     1309.76     64.80 o 
  14   4   6      427.07      303.61     30.12 o 
  15   4   6        0.50        0.63     24.09 o 
  16   4   6      629.99      739.74     44.67 o 
  17   4   6        0.11       10.45     21.70 o 
  18   4   6      968.00     1086.28     55.61 o 
  19   4   6      230.90      123.31     37.62 o 
  20   4   6      261.43      251.25     45.46 o 
  21   4   6        7.80        0.00     43.20 o 
 -22   5   6       47.00       54.00     36.31 o 
 -21   5   6        0.40        0.00     31.19 o 
 -20   5   6      673.50      612.58     61.10 o 
 -19   5   6     1222.53     1057.64     74.14 o 
 -18   5   6       67.96       37.44     31.43 o 
 -17   5   6      350.66      391.92     46.96 o 
 -16   5   6      943.40      815.55     75.19 o 
 -15   5   6      482.28      605.61     51.54 o 
 -14   5   6      924.94      900.94     61.18 o 
 -13   5   6     3243.26     3229.93     98.80 o 
 -12   5   6      348.51      420.79     27.34 o 
 -11   5   6        5.50        0.00     12.54 o 
 -10   5   6       16.45       13.50     12.99 o 
  -9   5   6       61.13       52.13     13.01 o 
  -8   5   6     1057.87      966.75     36.61 o 
  -7   5   6     1499.88     1414.96     53.07 o 
  -6   5   6      907.07      755.24     41.82 o 
  -5   5   6      289.77      327.43     17.52 o 
  -4   5   6      268.89      209.75     15.64 o 
  -3   5   6      558.69      405.64     29.10 o 
  -2   5   6       88.42       32.55     11.07 o 
  -1   5   6      823.79      851.78     29.09 o 
   0   5   6     3725.12     3488.59     63.51 o 
   1   5   6     1169.14     1009.38     42.14 o 
   2   5   6      208.52      271.76     19.83 o 
   3   5   6     1537.02     1252.43     44.35 o 
   4   5   6      171.46      202.99     19.37 o 
   5   5   6      490.64      383.15     24.62 o 
   6   5   6     4457.66     4253.63     78.55 o 
   7   5   6      315.42      360.17     25.43 o 
   8   5   6      300.25      339.89     26.11 o 
   9   5   6       20.08        0.00     27.22 o 
  10   5   6     6445.29     6386.67    111.95 o 
  11   5   6        9.53        0.00     17.86 o 
  12   5   6     2795.23     2809.04     69.81 o 
  13   5   6      705.77      641.75     40.48 o 
  14   5   6      234.33      246.10     36.89 o 
  15   5   6        7.75       29.62     21.30 o 
  16   5   6       44.62       70.24     23.77 o 
  17   5   6       26.23        7.26     29.68 o 
  18   5   6       84.81      187.01     34.86 o 
  19   5   6       82.75       75.20     35.38 o 
  20   5   6      299.58      274.27     57.66 o 
 -22   6   6     1444.58     1505.99     94.40 o 
 -21   6   6        0.03        5.88     31.38 o 
 -20   6   6      285.28      322.59     50.19 o 
 -19   6   6      226.36      129.19     37.99 o 
 -18   6   6     1282.60     1305.41     83.48 o 
 -17   6   6       18.14        1.51     28.26 o 
 -16   6   6       10.79       20.77     27.22 o 
 -15   6   6       24.81       43.07     28.46 o 
 -14   6   6     3958.03     4020.24    116.50 o 
 -13   6   6     4513.77     4379.39    186.49 o 
 -12   6   6     4011.93     4082.30    122.28 o 
 -11   6   6        4.73       38.93     23.98 o 
 -10   6   6       41.48       22.36     29.43 o 
  -9   6   6     1493.61     1135.90     59.87 o 
  -8   6   6       11.92       47.15     22.04 o 
  -7   6   6     4707.99     5046.03    116.66 o 
  -6   6   6      777.37     1087.09     36.52 o 
  -5   6   6      105.09       48.21     13.93 o 
  -4   6   6       69.98       85.36     13.34 o 
  -3   6   6     1812.91     2029.09     45.02 o 
  -2   6   6      427.90      543.80     27.81 o 
  -1   6   6      517.79      467.61     28.77 o 
   0   6   6      234.69      267.03     20.36 o 
   1   6   6      311.90      147.69     17.32 o 
   2   6   6    10203.58    13202.94    182.24 o 
   3   6   6      814.88      649.89     31.00 o 
   4   6   6     5200.24     5928.75     98.66 o 
   5   6   6        7.53       26.60     14.51 o 
   6   6   6      441.56      336.33     34.25 o 
   7   6   6      233.71      186.27     21.32 o 
   8   6   6     3464.07     3187.43     69.67 o 
   9   6   6      259.31      241.58     30.40 o 
  10   6   6    12694.68    13141.01    221.63 o 
  11   6   6     9746.71     9574.50    154.00 o 
  12   6   6     2764.72     2615.42     67.84 o 
  13   6   6     1600.57     1656.28     56.27 o 
  14   6   6     2085.18     2336.35     66.67 o 
  15   6   6      335.48      420.09     35.82 o 
  16   6   6       27.39       43.96     25.95 o 
  17   6   6     1415.36     1440.26     82.69 o 
  18   6   6      138.43      174.25     38.97 o 
  19   6   6     2346.65     2556.63    198.44 o 
  20   6   6     1780.04     1772.14    115.93 o 
 -21   7   6      457.47      453.89     57.18 o 
 -20   7   6       17.88       32.95     35.17 o 
 -19   7   6       80.17       51.90     34.68 o 
 -18   7   6       62.60       39.18     31.19 o 
 -17   7   6      228.80      221.69     54.32 o 
 -16   7   6      727.23      645.74     58.01 o 
 -15   7   6       18.88       14.43     27.69 o 
 -14   7   6        0.13        6.26     35.32 o 
 -13   7   6      933.29      878.89     68.17 o 
 -12   7   6     1841.04     1576.98     78.76 o 
 -11   7   6       43.50       15.48     27.02 o 
 -10   7   6      156.26       84.79     32.38 o 
  -9   7   6       19.24        0.00     20.52 o 
  -8   7   6        3.27        0.00     19.50 o 
  -7   7   6      480.15      499.78     40.86 o 
  -6   7   6     1273.71     1350.82     39.92 o 
  -5   7   6       14.28       68.15     11.60 o 
  -4   7   6      177.75      148.26     16.12 o 
  -3   7   6      776.02      647.47     32.41 o 
  -2   7   6      151.84      116.25     16.19 o 
  -1   7   6      557.81      629.50     30.21 o 
   0   7   6       19.85       15.80     13.41 o 
   1   7   6     4638.13     4978.07     87.68 o 
   2   7   6      500.30      535.43     41.87 o 
   3   7   6     1580.97     1736.19     47.31 o 
   4   7   6      410.48      492.38     29.33 o 
   5   7   6     1235.94     1216.69     43.09 o 
   6   7   6       69.47       83.34     17.90 o 
   7   7   6      438.37      432.94     29.83 o 
   8   7   6      165.51      154.28     22.76 o 
   9   7   6      322.01      315.53     28.42 o 
  10   7   6      929.09      935.74     44.60 o 
  11   7   6     1521.02     1543.01     56.93 o 
  12   7   6      607.60      562.29     37.14 o 
  13   7   6      141.15      179.23     27.10 o 
  14   7   6      142.15      191.42     35.08 o 
  15   7   6      784.17      806.90     54.08 o 
  16   7   6       59.63      183.02     34.03 o 
  17   7   6      403.32      422.67     54.32 o 
  18   7   6      169.40      180.48     63.56 o 
  19   7   6      471.96      596.85     80.41 o 
 -21   8   6        2.00       33.72     36.05 o 
 -20   8   6       42.81       83.88     40.49 o 
 -19   8   6      784.02      823.97     81.88 o 
 -18   8   6      154.77      108.76     38.67 o 
 -17   8   6     1245.56     1364.94     84.20 o 
 -16   8   6     1113.47      987.71     88.56 o 
 -15   8   6     3887.31     3792.26    120.85 o 
 -14   8   6        0.14        0.00     25.95 o 
 -13   8   6      611.05      509.84     65.55 o 
 -12   8   6     2204.69     2103.29     89.90 o 
 -11   8   6       70.00       27.40     26.40 o 
 -10   8   6      946.76      992.01     62.63 o 
  -9   8   6       27.67       46.18     26.37 o 
  -8   8   6      334.65      297.90     37.06 o 
  -7   8   6     1813.47     1701.54     68.32 o 
  -6   8   6     2268.59     2583.88    100.26 o 
  -5   8   6     1633.98     1752.75     44.63 o 
  -4   8   6        0.14        0.00     15.56 o 
  -3   8   6        0.64        8.64     20.17 o 
  -2   8   6        1.80       10.55     14.14 o 
  -1   8   6        3.50       30.43     15.05 o 
   0   8   6      976.58     1188.55     41.08 o 
   1   8   6      309.61      187.50     21.90 o 
   2   8   6     1941.42     2351.12     59.08 o 
   3   8   6        4.99       11.43     14.75 o 
   4   8   6     2163.29     2260.97     56.94 o 
   5   8   6      753.13      718.86     37.17 o 
   6   8   6     3917.47     4003.83     81.70 o 
   7   8   6    15908.79    16344.38    231.34 o 
   8   8   6     1172.29     1221.26     47.35 o 
   9   8   6     5443.90     5372.42    102.88 o 
  10   8   6      526.59      682.27     46.30 o 
  11   8   6     1898.15     1854.78     76.41 o 
  12   8   6      267.90      268.85     29.27 o 
  13   8   6     2505.45     2705.13    105.43 o 
  14   8   6       29.08        0.00     24.77 o 
  15   8   6      835.44      825.20     56.00 o 
  16   8   6      117.46      135.43     38.33 o 
  17   8   6      578.02      639.45     62.18 o 
  18   8   6      967.85      889.47     84.92 o 
  19   8   6      200.04      242.19     56.78 o 
 -20   9   6       28.07        0.00     32.58 o 
 -19   9   6       20.13        0.00     32.30 o 
 -18   9   6       15.87       13.74     34.64 o 
 -17   9   6      392.39      395.89     52.01 o 
 -16   9   6       57.25       27.72     33.62 o 
 -15   9   6      181.34      199.54     40.59 o 
 -14   9   6       10.67        2.35     29.75 o 
 -13   9   6      388.78      319.44     44.90 o 
 -12   9   6       53.28       44.03     27.73 o 
 -11   9   6      861.03      795.58     58.72 o 
 -10   9   6       89.55       74.05     38.02 o 
  -9   9   6      104.11       97.70     30.00 o 
  -8   9   6      730.76      714.77     58.11 o 
  -7   9   6       31.47        0.00     33.18 o 
  -6   9   6     1188.57      941.46     58.74 o 
  -5   9   6      906.64      961.02     38.80 o 
  -4   9   6     2030.71     1916.62     48.71 o 
  -3   9   6      672.53      690.51     42.73 o 
  -2   9   6     1743.24     1594.27     63.42 o 
  -1   9   6      278.06      230.35     23.30 o 
   0   9   6       42.96       80.65     18.56 o 
   1   9   6      626.50      681.89     35.98 o 
   2   9   6      285.86      281.49     25.44 o 
   3   9   6      221.12      165.43     22.69 o 
   4   9   6      145.12      183.66     23.21 o 
   5   9   6       88.84       87.92     20.88 o 
   6   9   6      702.98      736.43     39.37 o 
   7   9   6      238.17      283.68     27.84 o 
   8   9   6       35.96       49.32     18.94 o 
   9   9   6       37.26       32.19     21.04 o 
  10   9   6     1257.42     1149.35     55.13 o 
  11   9   6       34.23       51.43     25.57 o 
  12   9   6      293.33      353.27     38.44 o 
  13   9   6      402.66      337.06     40.75 o 
  14   9   6      476.90      561.01     57.26 o 
  15   9   6      298.73      325.30     47.48 o 
  16   9   6      341.53      468.72     64.94 o 
  17   9   6       15.40       54.17     37.09 o 
  18   9   6       20.61        0.00     40.89 o 
 -19  10   6      222.41      161.31     43.32 o 
 -18  10   6     1261.99     1465.05    119.77 o 
 -17  10   6       16.45       40.97     33.31 o 
 -16  10   6      660.63      571.28     60.82 o 
 -15  10   6     2325.50     2217.76    101.78 o 
 -14  10   6     3461.78     3101.59    111.70 o 
 -13  10   6        6.15        0.00     35.24 o 
 -12  10   6      498.33      465.88     50.74 o 
 -11  10   6      578.81      458.80     50.04 o 
 -10  10   6     1298.73     1326.12     76.31 o 
  -9  10   6     1607.97     1594.97     82.21 o 
  -8  10   6     3650.72     3657.20    111.19 o 
  -7  10   6      718.83      608.74     53.72 o 
  -6  10   6       38.02       89.53     28.99 o 
  -5  10   6     8955.97     9047.74    139.90 o 
  -4  10   6     4987.63     5053.73     92.43 o 
  -3  10   6     3236.76     3150.99     69.79 o 
  -2  10   6      675.29      787.91     38.56 o 
  -1  10   6     3809.82     4101.49     83.68 o 
   0  10   6     6010.37     6297.02    122.83 o 
   1  10   6      440.18      397.05     31.24 o 
   2  10   6     5272.17     5482.41    102.10 o 
   3  10   6       65.65      110.37     22.28 o 
   4  10   6     4331.89     4466.46     90.81 o 
   5  10   6      783.96      762.50     40.93 o 
   6  10   6       94.52      115.45     22.38 o 
   7  10   6     3914.16     3594.77    100.64 o 
   8  10   6     2073.49     2045.01     60.42 o 
   9  10   6     2250.87     2193.78     63.15 o 
  10  10   6       95.50       61.78     26.04 o 
  11  10   6     1020.20      941.42     57.40 o 
  12  10   6      418.05      508.51     46.03 o 
  13  10   6       92.63       88.39     34.69 o 
  14  10   6     1269.51     1337.40    122.28 o 
  15  10   6      202.27      302.27     54.05 o 
  16  10   6      234.90      306.62     49.73 o 
  17  10   6      721.85     1170.16    151.51 o 
 -18  11   6       28.48        0.00     33.23 o 
 -17  11   6       46.86       94.96     39.12 o 
 -16  11   6       81.20       48.09     36.46 o 
 -15  11   6      241.80      286.52     47.51 o 
 -14  11   6      181.72      172.72     41.68 o 
 -13  11   6      199.80      213.86     42.29 o 
 -12  11   6      566.61      618.50     60.01 o 
 -11  11   6        6.84       25.32     30.32 o 
 -10  11   6      339.02      231.81     41.74 o 
  -9  11   6       56.53       44.58     30.07 o 
  -8  11   6      693.50      740.09     78.79 o 
  -7  11   6      232.51      232.26     38.42 o 
  -6  11   6     1029.68      846.86     89.10 o 
  -5  11   6      765.75      609.91     52.05 o 
  -4  11   6     2334.12     2342.76    145.69 o 
  -3  11   6       14.84       11.58     18.71 o 
  -2  11   6    13238.89    12574.19    189.17 o 
  -1  11   6      598.67      550.21     36.31 o 
   0  11   6     6347.55     6058.14    111.53 o 
   1  11   6     4570.25     4491.65     92.20 o 
   2  11   6      129.49       96.67     22.27 o 
   3  11   6     1376.96     1457.86     57.89 o 
   4  11   6       13.68       15.81     19.31 o 
   5  11   6       48.16       52.44     19.51 o 
   6  11   6      286.86      351.02     31.76 o 
   7  11   6      232.64      214.27     27.66 o 
   8  11   6      230.12      267.82     29.98 o 
   9  11   6      192.52      165.52     30.87 o 
  10  11   6      317.31      237.41     34.84 o 
  11  11   6       39.93       67.28     43.35 o 
  12  11   6       28.01       23.39     31.23 o 
  13  11   6      349.85      414.62     52.61 o 
  14  11   6       27.42       54.84     36.13 o 
  15  11   6      617.43      721.47     66.34 o 
  16  11   6        0.01        0.00     34.79 o 
 -17  12   6      142.51      128.04     43.70 o 
 -16  12   6     1212.86     1056.15     82.20 o 
 -15  12   6      616.54      535.67     61.79 o 
 -14  12   6     1951.37     1962.99    105.15 o 
 -13  12   6      316.40      359.07     51.40 o 
 -12  12   6       13.24        0.00     30.48 o 
 -11  12   6      466.17      527.06     56.02 o 
 -10  12   6     1512.40     1530.76     87.74 o 
  -9  12   6      304.08      375.06     47.95 o 
  -8  12   6     1267.33     1337.85     79.61 o 
  -7  12   6     2644.55     2693.79     99.91 o 
  -6  12   6      879.55      799.09     95.25 o 
  -5  12   6        4.92        0.00     25.31 o 
  -4  12   6      260.66      307.57     43.30 o 
  -3  12   6     5668.48     5706.84    107.33 o 
  -2  12   6       32.68        4.53     21.85 o 
  -1  12   6      484.11      469.33     34.33 o 
   0  12   6     1068.62     1123.33     50.90 o 
   1  12   6      608.38      593.41     38.07 o 
   2  12   6     3188.12     3049.38     75.81 o 
   3  12   6      136.33       92.98     22.76 o 
   4  12   6      101.10       98.76     23.70 o 
   5  12   6     2407.80     2427.72     67.55 o 
   6  12   6      810.91      999.51     84.97 o 
   7  12   6      659.01      541.25     48.93 o 
   8  12   6     2311.48     2485.99     80.12 o 
   9  12   6        2.75       21.48     25.09 o 
  10  12   6        9.81        0.00     31.59 o 
  11  12   6     3165.99     3207.74    165.09 o 
  12  12   6      399.18      446.87     54.33 o 
  13  12   6      207.57      228.79     44.12 o 
  14  12   6     1028.63     1048.31     99.27 o 
  15  12   6        7.48        0.00     32.55 o 
 -16  13   6      181.47       99.22     42.14 o 
 -15  13   6      119.56      139.64     50.57 o 
 -14  13   6        0.19        3.89     33.57 o 
 -13  13   6        0.35        0.00     29.33 o 
 -12  13   6        3.15        0.00     29.06 o 
 -11  13   6      173.51      151.01     40.61 o 
 -10  13   6      284.38      208.45     43.66 o 
  -9  13   6     2129.19     2047.48    103.82 o 
  -8  13   6      605.03      577.86     62.08 o 
  -7  13   6     1538.79     1507.02     86.71 o 
  -6  13   6      192.27      201.14     41.65 o 
  -5  13   6     1472.57     1535.85    139.40 o 
  -4  13   6      339.28      354.80     47.23 o 
  -3  13   6     4053.60     3895.31    122.28 o 
  -2  13   6      600.03      582.73     38.79 o 
  -1  13   6     1290.31     1281.91     96.17 o 
   0  13   6     1388.67     1340.45     57.76 o 
   1  13   6        1.08       14.17     21.54 o 
   2  13   6       42.35       19.41     20.51 o 
   3  13   6      449.28      493.08     41.39 o 
   4  13   6       58.78       55.40     22.99 o 
   5  13   6        7.48        0.00     19.91 o 
   6  13   6      171.23      247.82     34.76 o 
   7  13   6      652.77      682.38     50.98 o 
   8  13   6      264.91      289.05     44.16 o 
   9  13   6       63.15       35.12     33.23 o 
  10  13   6       18.34       25.49     36.12 o 
  11  13   6        1.02        0.00     31.82 o 
  12  13   6       20.33        0.00     29.30 o 
  13  13   6       20.27        0.00     32.11 o 
  14  13   6      178.95      182.38     46.78 o 
 -14  14   6     1313.79     1516.74     99.27 o 
 -13  14   6     1385.22     1290.73    103.93 o 
 -12  14   6      726.40      606.57     64.87 o 
 -11  14   6     1642.67     1541.09    166.16 o 
 -10  14   6      234.11      204.93     44.27 o 
  -9  14   6     1241.55     1309.83     85.83 o 
  -8  14   6       92.20       67.33     35.68 o 
  -7  14   6       96.31       73.19     36.03 o 
  -6  14   6      173.33      288.21     46.41 o 
  -5  14   6      485.63      438.49     63.17 o 
  -4  14   6      864.42      980.03     69.53 o 
  -3  14   6     5927.67     5686.13    212.38 o 
  -2  14   6       80.11       96.35     34.14 o 
  -1  14   6      504.90      583.58     46.44 o 
   0  14   6     4117.88     3713.59     88.61 o 
   1  14   6      705.67      759.66     77.65 o 
   2  14   6      650.43      719.36     45.32 o 
   3  14   6      888.84      948.43     64.97 o 
   4  14   6     2819.74     2775.06     86.09 o 
   5  14   6      636.96      651.17     50.16 o 
   6  14   6      608.66      694.30     51.21 o 
   7  14   6     1809.82     1672.25     90.29 o 
   8  14   6      200.94      274.98     45.48 o 
   9  14   6     1105.03     1146.53     78.96 o 
  10  14   6      510.78      569.30     60.20 o 
  11  14   6      723.75      603.02     69.03 o 
  12  14   6     1321.90     1338.47     88.12 o 
  13  14   6      802.21      678.32     81.34 o 
 -13  15   6      689.17      672.86     70.93 o 
 -12  15   6       28.96       24.97     39.06 o 
 -11  15   6      838.96      775.29     78.13 o 
 -10  15   6      230.27      234.24     60.40 o 
  -9  15   6       36.27       16.07     33.92 o 
  -8  15   6       34.73       25.47     34.29 o 
  -7  15   6      165.67      196.12     47.09 o 
  -6  15   6      334.78      230.26     44.87 o 
  -5  15   6      524.70      544.86     78.36 o 
  -4  15   6      232.31      282.11     46.65 o 
  -3  15   6      631.38      653.27     59.82 o 
  -2  15   6     1458.53     1569.52     87.76 o 
  -1  15   6      329.93      385.92     62.44 o 
   0  15   6      677.33      659.67     49.98 o 
   1  15   6      271.80      282.35     40.62 o 
   2  15   6       11.52        0.64     22.61 o 
   3  15   6        6.28        0.03     25.92 o 
   4  15   6       84.13       30.81     27.10 o 
   5  15   6       14.84        3.60     30.04 o 
   6  15   6      285.93      296.10     46.22 o 
   7  15   6      315.41      458.20     54.11 o 
   8  15   6      131.99      146.26     48.11 o 
   9  15   6      211.66      127.28     41.57 o 
  10  15   6        7.57       12.23     33.72 o 
  11  15   6       13.96        0.00     33.45 o 
 -10  16   6        9.02        0.00     33.22 o 
  -9  16   6      970.95      969.73     79.76 o 
  -8  16   6      101.29       69.52     47.63 o 
  -7  16   6       28.48       63.36     37.41 o 
  -6  16   6       81.02       89.98     38.48 o 
  -5  16   6        0.14       22.66     33.79 o 
  -4  16   6      160.06      202.22     63.15 o 
  -3  16   6       20.14        0.00     29.30 o 
  -2  16   6     2373.17     2328.95    101.27 o 
  -1  16   6        0.37        0.00     29.29 o 
   0  16   6      741.72      643.91     59.19 o 
   1  16   6        7.16        0.00     30.55 o 
   2  16   6      480.79      528.75     50.28 o 
   3  16   6        0.77        0.00     32.03 o 
   4  16   6     3889.79     3829.61    124.95 o 
   5  16   6      159.12      160.20     41.59 o 
   6  16   6       24.51       65.86     38.22 o 
   7  16   6        4.81        0.00     28.13 o 
   8  16   6      410.66      433.96     63.36 o 
   9  16   6       70.48       77.26     38.58 o 
  -7  17   6       87.23      123.49     48.43 o 
  -6  17   6      138.81      127.41     42.10 o 
  -5  17   6      175.43      129.82     51.91 o 
  -4  17   6      844.14      858.99     72.31 o 
  -3  17   6      204.17      110.35     44.95 o 
  -2  17   6        2.49       25.17     34.69 o 
  -1  17   6       13.79       58.98     35.21 o 
   0  17   6        2.75       36.31     42.12 o 
   1  17   6      212.14      209.49     54.74 o 
   2  17   6       62.15       48.41     44.53 o 
   3  17   6      186.39      121.09     81.57 o 
   4  17   6       46.94        0.00     33.24 o 
   5  17   6      574.79      542.08     58.45 o 
   6  17   6      507.30      629.85     63.86 o 
 -23   0   7      172.22       79.71     77.86 o 
 -21   0   7     2084.81     3066.66    212.25 o 
 -19   0   7      523.04      768.21    108.97 o 
 -17   0   7      242.60      152.72     44.73 o 
 -15   0   7     1444.54     1280.43     70.29 o 
 -13   0   7      697.86      691.70     55.99 o 
 -11   0   7       52.06        0.00     25.48 o 
  -9   0   7     1910.91     1669.48     60.53 o 
  -7   0   7     1831.25     1827.56     59.86 o 
  -5   0   7      105.29      149.85     19.96 o 
  -3   0   7     1111.98     1244.34     84.00 o 
  -1   0   7     2876.21     2674.95     66.54 o 
   1   0   7    26226.56    24179.61    358.39 o 
   3   0   7     6646.13     6188.96    169.08 o 
   5   0   7     1622.61     1122.41     38.84 o 
   7   0   7     4040.86     3622.49     92.78 o 
   9   0   7      406.12      459.83     64.69 o 
  11   0   7      586.16      540.69     56.07 o 
  13   0   7      243.60      316.46     44.69 o 
  15   0   7      614.19      617.38     55.97 o 
  17   0   7      257.49      277.15     45.68 o 
  19   0   7        2.24       49.65     46.76 o 
  21   0   7      488.57      483.30    113.08 o 
 -23   1   7      409.24      301.11     72.67 o 
 -22   1   7        2.84       23.22     39.52 o 
 -21   1   7     1207.04     1198.09     85.46 o 
 -20   1   7      969.84     1193.26     74.49 o 
 -19   1   7     1507.96     1399.80     65.59 o 
 -18   1   7     2511.53     2746.08     92.99 o 
 -17   1   7       27.64       34.64     21.31 o 
 -16   1   7     1951.64     2046.58    100.73 o 
 -15   1   7     1318.89     1415.91     50.17 o 
 -14   1   7     3680.68     3726.34     82.39 o 
 -13   1   7     1188.72     1230.11     45.76 o 
 -12   1   7     3016.84     3129.12     68.23 o 
 -11   1   7    10865.81    11193.19    163.78 o 
 -10   1   7     1067.82      828.57     34.14 o 
  -9   1   7      516.92      670.82     33.85 o 
  -8   1   7     7315.25     8113.37    120.58 o 
  -7   1   7     8134.89     8489.51    123.39 o 
  -6   1   7     2701.78     3259.17     59.51 o 
  -5   1   7     6774.94     6989.57    102.73 o 
  -4   1   7    12688.71    12599.13    166.57 o 
  -3   1   7     4974.68     4729.06     73.60 o 
  -2   1   7    18050.90    19091.88    239.71 o 
  -1   1   7     8235.82     8517.66    116.47 o 
   0   1   7     8227.04     9296.01    124.75 o 
   1   1   7     1128.32     1349.47     29.02 o 
   2   1   7    17843.41    19348.41    268.02 o 
   3   1   7      405.55      386.29     22.36 o 
   4   1   7      670.41     1077.74     31.49 o 
   5   1   7     4328.67     5663.23     85.82 o 
   6   1   7     1230.84      581.74     23.06 o 
   7   1   7    12596.12    14053.45    190.30 o 
   8   1   7    10264.21     9751.97    142.14 o 
   9   1   7     1159.24      963.78     35.14 o 
  10   1   7     1800.59     1811.70     49.33 o 
  11   1   7      291.78      350.62     26.87 o 
  12   1   7     1887.70     1760.46     51.49 o 
  13   1   7      102.80      130.87     21.78 o 
  14   1   7     7241.56     6726.04    121.35 o 
  15   1   7      222.62      258.98     28.67 o 
  16   1   7      108.51       62.33     22.03 o 
  17   1   7      721.90      795.38     46.81 o 
  18   1   7      327.62      163.18     42.63 o 
  19   1   7      171.00      234.89     60.74 o 
  20   1   7      398.66      410.79     57.26 o 
  21   1   7      985.99      999.82     75.13 o 
 -23   2   7      225.45      336.81     61.83 o 
 -22   2   7      374.89      432.49     56.99 o 
 -21   2   7       66.58       95.69     34.94 o 
 -20   2   7      521.54      528.93     54.32 o 
 -19   2   7       35.94       35.68     31.58 o 
 -18   2   7       12.61        7.78     22.73 o 
 -17   2   7        3.16        4.18     18.83 o 
 -16   2   7      262.62      219.22     26.07 o 
 -15   2   7      715.90      620.30     36.78 o 
 -14   2   7     3336.70     3714.35     79.13 o 
 -13   2   7      769.40      716.35     37.07 o 
 -12   2   7     3040.62     2827.45     63.41 o 
 -11   2   7       42.52       29.86     15.55 o 
 -10   2   7     3323.55     3166.95     76.55 o 
  -9   2   7      111.22      120.18     19.11 o 
  -8   2   7     4362.38     4335.82     75.40 o 
  -7   2   7       23.63       19.33     10.75 o 
  -6   2   7      216.98      280.74     21.69 o 
  -5   2   7       73.59       63.06     12.11 o 
  -4   2   7      499.51      502.20     22.52 o 
  -3   2   7      783.98      585.37     22.47 o 
  -2   2   7      769.80      796.16     24.97 o 
  -1   2   7     5270.06     4795.24     74.02 o 
   0   2   7     2174.98     1720.94     35.92 o 
   1   2   7     5902.12     5763.26     91.05 o 
   2   2   7     4024.67     3344.72     55.68 o 
   3   2   7     3266.34     3439.97     57.42 o 
   4   2   7       22.09        3.86      9.44 o 
   5   2   7      720.32      752.52     30.54 o 
   6   2   7     5278.01     4179.38     71.81 o 
   7   2   7        0.13       11.18     11.14 o 
   8   2   7      168.13      145.66     19.07 o 
   9   2   7       20.50       24.18     14.93 o 
  10   2   7      798.00      714.34     34.85 o 
  11   2   7        7.77       31.06     17.48 o 
  12   2   7        4.38        0.00     16.05 o 
  13   2   7        7.77        7.69     17.32 o 
  14   2   7      933.95      949.39     45.85 o 
  15   2   7      117.22      155.25     27.11 o 
  16   2   7       72.65       75.52     25.71 o 
  17   2   7      408.22      446.01     37.47 o 
  18   2   7        1.40       36.45     27.24 o 
  19   2   7      511.62      588.76     58.14 o 
  20   2   7        2.79        0.00     31.54 o 
  21   2   7       28.30        0.00     31.04 o 
 -23   3   7       11.95       25.57     35.20 o 
 -22   3   7      325.87      379.72     51.82 o 
 -21   3   7      928.43      888.76     69.50 o 
 -20   3   7      187.04      104.83     35.83 o 
 -19   3   7      332.67      253.13     41.87 o 
 -18   3   7        0.97        0.00     27.32 o 
 -17   3   7      321.16      236.90     38.26 o 
 -16   3   7       33.88       33.50     21.10 o 
 -15   3   7        0.44        0.00     17.13 o 
 -14   3   7     3967.80     4162.77     84.40 o 
 -13   3   7     6780.83     7034.28    117.42 o 
 -12   3   7      185.70      165.03     20.30 o 
 -11   3   7    17241.91    18298.32    246.24 o 
 -10   3   7      797.80      755.89     43.04 o 
  -9   3   7     4135.68     4849.56     82.59 o 
  -8   3   7      290.19      294.43     21.33 o 
  -7   3   7     1989.83     2283.82     47.82 o 
  -6   3   7     1115.41     1663.19     38.75 o 
  -5   3   7     2143.08     1601.08     49.33 o 
  -4   3   7      843.30     1083.65     30.13 o 
  -3   3   7     2120.84     2073.83     43.39 o 
  -2   3   7     7685.98     8544.39    130.63 o 
  -1   3   7     2423.96     3140.31     63.57 o 
   0   3   7     2002.17     2513.96     48.10 o 
   1   3   7      273.74      440.16     20.76 o 
   2   3   7     4025.52     5287.33     82.34 o 
   3   3   7       58.19       97.74     15.61 o 
   4   3   7     4410.19     4721.35     83.54 o 
   5   3   7        8.70        8.75     11.11 o 
   6   3   7      218.90      270.36     20.14 o 
   7   3   7    15681.18    15563.11    211.00 o 
   8   3   7       61.33      137.45     18.52 o 
   9   3   7    15632.41    14832.27    207.18 o 
  10   3   7    11067.17    11252.32    167.74 o 
  11   3   7        2.28       34.36     18.21 o 
  12   3   7     2350.88     2247.58     68.12 o 
  13   3   7      109.58      128.15     22.73 o 
  14   3   7       35.88       42.37     20.18 o 
  15   3   7     2440.64     2736.34     96.83 o 
  16   3   7      691.19      712.10     43.31 o 
  17   3   7     3684.77     3405.14     85.91 o 
  18   3   7        3.32        0.00     25.04 o 
  19   3   7      918.01     1176.80     76.07 o 
  20   3   7      207.33      335.61     85.66 o 
 -22   4   7      355.23      414.54     55.25 o 
 -21   4   7      333.04      467.22     55.05 o 
 -20   4   7      419.93      412.39     51.48 o 
 -19   4   7      452.43      358.88     47.63 o 
 -18   4   7      528.75      460.46     50.35 o 
 -17   4   7      635.62      429.48     69.57 o 
 -16   4   7       55.87       75.92     28.12 o 
 -15   4   7      132.15      137.02     33.33 o 
 -14   4   7      633.33      603.74     39.18 o 
 -13   4   7      272.85      258.40     22.91 o 
 -12   4   7      166.99      189.94     24.71 o 
 -11   4   7      354.92      251.18     20.20 o 
 -10   4   7      103.30       92.06     20.08 o 
  -9   4   7      399.34      332.77     20.19 o 
  -8   4   7      187.59      138.31     14.12 o 
  -7   4   7     1413.11     1551.59     37.01 o 
  -6   4   7      224.18      271.27     17.75 o 
  -5   4   7       22.24       60.31     11.54 o 
  -4   4   7      166.87      166.37     15.61 o 
  -3   4   7     1652.67     1198.70     32.52 o 
  -2   4   7     1100.26      822.11     27.87 o 
  -1   4   7        0.26       27.14     10.88 o 
   0   4   7     3092.91     2465.04     49.91 o 
   1   4   7      997.37      927.79     30.74 o 
   2   4   7     3211.38     3155.37     59.22 o 
   3   4   7      122.13      205.05     19.79 o 
   4   4   7      550.38      508.74     25.77 o 
   5   4   7     3803.06     3593.33     76.41 o 
   6   4   7        8.93        3.95     15.06 o 
   7   4   7     1695.01     1605.17     44.31 o 
   8   4   7      159.71      137.11     22.52 o 
   9   4   7      217.25      207.15     23.97 o 
  10   4   7       35.69        0.00     19.91 o 
  11   4   7      807.27      754.59     54.72 o 
  12   4   7      481.70      467.70     32.95 o 
  13   4   7      394.33      393.27     39.14 o 
  14   4   7      254.14      264.94     28.99 o 
  15   4   7       31.50       18.07     20.51 o 
  16   4   7      242.00      334.71     36.91 o 
  17   4   7      133.31      139.81     31.25 o 
  18   4   7     1584.06     1848.79     77.05 o 
  19   4   7       45.30       51.21     39.15 o 
  20   4   7      227.47      286.06     75.89 o 
 -22   5   7      147.51      131.77     40.28 o 
 -21   5   7       79.98       48.97     34.46 o 
 -20   5   7        0.04        0.00     39.06 o 
 -19   5   7        4.24       12.31     31.99 o 
 -18   5   7      436.21      417.39     50.35 o 
 -17   5   7       18.60       33.25     29.84 o 
 -16   5   7      660.13      712.43     82.68 o 
 -15   5   7     3438.90     3338.17    105.56 o 
 -14   5   7       12.36        2.66     23.69 o 
 -13   5   7      520.86      581.27     49.09 o 
 -12   5   7     4369.28     4245.04     89.79 o 
 -11   5   7      364.92      376.72     27.43 o 
 -10   5   7     1019.40     1128.98     41.45 o 
  -9   5   7     7057.22     7203.17    126.49 o 
  -8   5   7      572.46      559.86     29.05 o 
  -7   5   7      479.24      343.40     28.87 o 
  -6   5   7      144.81      149.32     18.65 o 
  -5   5   7     1585.40     1719.33     40.07 o 
  -4   5   7       47.01       55.91     11.70 o 
  -3   5   7     4273.22     4101.38     71.18 o 
  -2   5   7     1290.10     1452.65     37.37 o 
  -1   5   7       30.15       67.86     14.13 o 
   0   5   7      847.05     1031.91     37.90 o 
   1   5   7    23588.97    26793.14    338.10 o 
   2   5   7    10190.93    11203.70    157.55 o 
   3   5   7       22.34        4.74     11.93 o 
   4   5   7     1218.89     1172.22     36.36 o 
   5   5   7      669.93      793.81     34.54 o 
   6   5   7       34.39       46.04     19.16 o 
   7   5   7     8120.03     7835.66    124.80 o 
   8   5   7     5840.29     6829.85    114.38 o 
   9   5   7     2001.04     2291.08     58.81 o 
  10   5   7     2891.66     2936.91     69.03 o 
  11   5   7      520.49      376.65     30.90 o 
  12   5   7     2297.86     2486.97     66.00 o 
  13   5   7     2135.43     2087.44     62.45 o 
  14   5   7     1509.98     1452.88     60.86 o 
  15   5   7       48.30       64.09     23.26 o 
  16   5   7       96.95      129.70     27.08 o 
  17   5   7       12.78        9.80     24.62 o 
  18   5   7     1730.53     2064.57    103.96 o 
  19   5   7       24.43       88.91     78.67 o 
  20   5   7      107.59       50.83    116.79 o 
 -22   6   7      452.18      467.75     59.78 o 
 -21   6   7      325.46      343.17     71.44 o 
 -20   6   7       12.57       21.85     31.60 o 
 -19   6   7      932.34     1004.10     74.76 o 
 -18   6   7      860.02      747.62     75.45 o 
 -17   6   7       11.34        0.00     29.16 o 
 -16   6   7        2.74        0.81     34.25 o 
 -15   6   7        0.91        0.00     28.36 o 
 -14   6   7      188.05      177.15     34.75 o 
 -13   6   7      370.70      413.74     43.34 o 
 -12   6   7     1552.54     1256.57     68.99 o 
 -11   6   7      563.06      491.35     45.60 o 
 -10   6   7      498.31      345.49     40.34 o 
  -9   6   7     1550.33     1375.91     72.24 o 
  -8   6   7     1088.65     1088.43     48.54 o 
  -7   6   7       46.45       23.24     12.80 o 
  -6   6   7     2140.91     2088.95     53.27 o 
  -5   6   7     1946.75     1593.33     38.48 o 
  -4   6   7      128.14      192.65     17.10 o 
  -3   6   7       42.91       37.27     14.20 o 
  -2   6   7     1218.81      953.39     33.70 o 
  -1   6   7       66.39       51.17     13.88 o 
   0   6   7      108.16       44.04     16.72 o 
   1   6   7        1.49        0.00     17.41 o 
   2   6   7     1186.94     1204.24     37.29 o 
   3   6   7      137.86      166.40     19.47 o 
   4   6   7     4680.93     4809.28     86.18 o 
   5   6   7      464.39      479.22     29.16 o 
   6   6   7     5543.42     5338.60     95.37 o 
   7   6   7      218.67      175.46     22.84 o 
   8   6   7       16.84        0.00     16.15 o 
   9   6   7       32.86       52.74     20.31 o 
  10   6   7       64.59       85.52     21.67 o 
  11   6   7      158.12      161.59     24.98 o 
  12   6   7       15.85       22.61     19.21 o 
  13   6   7      623.71      822.28     64.29 o 
  14   6   7       92.40       82.15     23.34 o 
  15   6   7       69.52       54.70     23.60 o 
  16   6   7      485.23      606.81     48.37 o 
  17   6   7      197.63      276.68     44.14 o 
  18   6   7      219.96      250.70     45.75 o 
  19   6   7        5.82       72.24     41.49 o 
 -21   7   7      960.09      925.72     75.44 o 
 -20   7   7     1858.09     1719.63    103.28 o 
 -19   7   7     1888.20     1604.91     94.23 o 
 -18   7   7      243.37      127.96     38.67 o 
 -17   7   7       15.75        3.30     42.01 o 
 -16   7   7      477.02      436.75     56.72 o 
 -15   7   7      536.48      410.96     47.62 o 
 -14   7   7     1585.34     1434.33     80.14 o 
 -13   7   7     3086.26     3089.15    118.76 o 
 -12   7   7      101.60       35.78     28.79 o 
 -11   7   7     1187.86     1070.33     74.05 o 
 -10   7   7      309.37      230.18     34.75 o 
  -9   7   7       75.52       77.40     31.31 o 
  -8   7   7      767.42      659.16     51.64 o 
  -7   7   7     1738.18     1863.62     59.75 o 
  -6   7   7     2257.58     2048.30     53.89 o 
  -5   7   7     6679.47     6784.20    121.70 o 
  -4   7   7     3189.27     3464.95     85.11 o 
  -3   7   7       57.13       65.29     14.92 o 
  -2   7   7    19972.65    21262.31    278.83 o 
  -1   7   7     3093.94     3391.42     74.75 o 
   0   7   7     3396.17     3746.91     73.24 o 
   1   7   7     5554.17     5860.85     99.58 o 
   2   7   7      611.30      842.18     37.17 o 
   3   7   7       72.08      120.64     19.26 o 
   4   7   7     4639.61     4708.64    100.04 o 
   5   7   7     1775.27     1830.18     50.82 o 
   6   7   7     1100.74     1142.03     43.61 o 
   7   7   7      783.81      888.74     41.96 o 
   8   7   7    10790.34    10880.44    167.75 o 
   9   7   7     1109.91     1012.91     46.37 o 
  10   7   7     1989.42     2161.80     72.91 o 
  11   7   7      887.32     1030.56     48.27 o 
  12   7   7       76.77       65.37     21.85 o 
  13   7   7       40.76        0.00     19.49 o 
  14   7   7      576.18      630.55     43.21 o 
  15   7   7      748.94      765.62     65.07 o 
  16   7   7      869.81      948.23     60.39 o 
  17   7   7     1471.81     1531.06    103.21 o 
  18   7   7     1672.57     2046.23    114.67 o 
  19   7   7        0.05        0.00     44.87 o 
 -20   8   7       66.06        0.00     33.36 o 
 -19   8   7       20.78       49.28     34.82 o 
 -18   8   7      179.32      269.19     46.52 o 
 -17   8   7     1030.30     1079.61     77.77 o 
 -16   8   7     2030.73     1682.39     92.15 o 
 -15   8   7      287.54      287.17     43.26 o 
 -14   8   7     1181.01     1017.56     69.86 o 
 -13   8   7       11.16        0.00     25.94 o 
 -12   8   7      269.43      290.25     40.75 o 
 -11   8   7        4.62        0.00     23.57 o 
 -10   8   7      187.63      179.49     33.58 o 
  -9   8   7        2.99        0.00     25.42 o 
  -8   8   7        2.47        0.00     28.63 o 
  -7   8   7     2028.86     1939.62     73.75 o 
  -6   8   7     1396.90     1228.05     42.98 o 
  -5   8   7     1783.11     1750.59     50.57 o 
  -4   8   7        1.73       16.17     13.64 o 
  -3   8   7        3.88        0.00     14.99 o 
  -2   8   7      288.52      308.72     24.54 o 
  -1   8   7     1485.93     1464.42     44.41 o 
   0   8   7       42.20       21.57     15.58 o 
   1   8   7     2114.42     2119.23     54.71 o 
   2   8   7       33.97       22.40     16.15 o 
   3   8   7      358.09      417.23     28.38 o 
   4   8   7        1.47        0.00     15.09 o 
   5   8   7      257.64      251.41     25.66 o 
   6   8   7      189.49      247.64     28.63 o 
   7   8   7      209.81      232.86     25.95 o 
   8   8   7      812.96      900.22     57.06 o 
   9   8   7     1528.73     1377.90     50.84 o 
  10   8   7      349.82      461.86     34.85 o 
  11   8   7      157.73      115.28     23.58 o 
  12   8   7       94.20       80.66     23.74 o 
  13   8   7      428.43      466.82     42.49 o 
  14   8   7      931.52     1075.07     61.33 o 
  15   8   7        0.68        0.00     34.18 o 
  16   8   7       91.98       60.52     38.95 o 
  17   8   7        0.11       12.21     44.39 o 
  18   8   7      158.28      124.53     47.77 o 
 -20   9   7       43.44       24.64     37.98 o 
 -19   9   7      172.57      236.12     48.65 o 
 -18   9   7      794.83      623.91     63.80 o 
 -17   9   7       78.84      110.84     39.24 o 
 -16   9   7      438.43      403.32     92.58 o 
 -15   9   7     1221.29     1035.13     75.42 o 
 -14   9   7      241.52      181.26     37.86 o 
 -13   9   7      173.18      144.46     53.55 o 
 -12   9   7      329.76      366.68     44.74 o 
 -11   9   7     1689.67     1658.01     81.69 o 
 -10   9   7     1440.09     1556.65     81.03 o 
  -9   9   7    13906.43    13684.76    352.12 o 
  -8   9   7     1312.25     1273.09     70.52 o 
  -7   9   7     7795.54     7391.45    165.51 o 
  -6   9   7     9256.51     9359.67    160.97 o 
  -5   9   7     4081.67     4224.24     91.61 o 
  -4   9   7     3329.28     3815.63     76.82 o 
  -3   9   7     3167.37     3079.78     67.03 o 
  -2   9   7     2045.43     1930.02     52.15 o 
  -1   9   7     1072.97     1037.37     48.52 o 
   0   9   7     1687.95     1866.92     52.19 o 
   1   9   7     4605.06     4758.84     91.19 o 
   2   9   7      451.42      372.53     29.16 o 
   3   9   7     2924.45     3044.20     69.89 o 
   4   9   7      132.75      137.68     22.29 o 
   5   9   7    13080.04    12932.41    199.52 o 
   6   9   7      208.13      253.58     27.32 o 
   7   9   7      225.41      281.69     27.89 o 
   8   9   7     1032.38     1060.40     68.40 o 
   9   9   7     4782.27     4899.71     99.62 o 
  10   9   7       59.62       75.28     22.37 o 
  11   9   7     9646.13     9968.06    214.86 o 
  12   9   7      822.11      819.56     72.46 o 
  13   9   7        0.11       14.19     25.32 o 
  14   9   7      353.49      363.86     41.41 o 
  15   9   7      127.35      141.25     71.74 o 
  16   9   7      647.14      846.09     81.70 o 
  17   9   7     1697.29     1687.14    112.68 o 
  18   9   7      617.27      747.06     80.67 o 
 -19  10   7      164.07      187.83     47.88 o 
 -18  10   7      154.78      248.82     48.54 o 
 -17  10   7      189.50      131.24     72.78 o 
 -16  10   7        2.88        8.04     31.89 o 
 -15  10   7     1045.85     1057.23    118.00 o 
 -14  10   7       18.06        0.00     30.30 o 
 -13  10   7      271.01      202.27     51.37 o 
 -12  10   7      181.85      230.14     40.13 o 
 -11  10   7       91.04      130.41     35.59 o 
 -10  10   7       34.89       31.73     28.65 o 
  -9  10   7        9.91        0.00     23.55 o 
  -8  10   7       77.11      134.39     33.54 o 
  -7  10   7      134.97      121.79     32.86 o 
  -6  10   7     2846.75     2656.23     91.31 o 
  -5  10   7      230.88      272.57     23.25 o 
  -4  10   7     1507.59     1389.32     48.50 o 
  -3  10   7      336.93      323.16     33.16 o 
  -2  10   7      160.75      178.10     27.43 o 
  -1  10   7      100.01      129.28     23.31 o 
   0  10   7     3208.75     3100.43     77.24 o 
   1  10   7     4011.78     3902.16     83.44 o 
   2  10   7     1220.26     1394.22     84.87 o 
   3  10   7     2917.55     2971.26     78.27 o 
   4  10   7      116.21       95.29     21.68 o 
   5  10   7      129.17      138.12     23.28 o 
   6  10   7      134.16       96.16     22.45 o 
   7  10   7        0.33        0.00     17.01 o 
   8  10   7       40.40       55.38     21.07 o 
   9  10   7      309.30      366.93     35.23 o 
  10  10   7        8.24        0.00     23.61 o 
  11  10   7       20.43       42.65     34.25 o 
  12  10   7       34.61       63.06     27.65 o 
  13  10   7      398.24      395.74     51.15 o 
  14  10   7      270.57      382.47     66.09 o 
  15  10   7      192.73      226.17     46.19 o 
  16  10   7      268.88      253.21    105.12 o 
  17  10   7       17.35       50.95     42.64 o 
 -18  11   7     1267.68     1036.65     91.78 o 
 -17  11   7      448.67      565.98     73.41 o 
 -16  11   7      371.60      314.33     49.98 o 
 -15  11   7      122.49      131.74     54.08 o 
 -14  11   7      313.34      257.11     46.59 o 
 -13  11   7       48.75        0.00     29.74 o 
 -12  11   7        0.64        0.00     25.65 o 
 -11  11   7       10.22        0.00     26.89 o 
 -10  11   7     3669.41     3737.04    119.18 o 
  -9  11   7        3.68        0.00     26.10 o 
  -8  11   7     1489.29     1329.94     97.39 o 
  -7  11   7     1063.80      981.01     65.73 o 
  -6  11   7     4648.75     4347.01    123.78 o 
  -5  11   7      821.65      873.55     61.67 o 
  -4  11   7      645.04      818.85     38.96 o 
  -3  11   7     1815.02     1880.94     54.91 o 
  -2  11   7        8.49       45.12     24.50 o 
  -1  11   7      742.51      932.39     49.87 o 
   0  11   7     5461.49     5829.91    134.30 o 
   1  11   7     9436.37     9766.55    189.98 o 
   2  11   7     2032.03     1938.33     60.80 o 
   3  11   7     3264.18     3415.61     79.85 o 
   4  11   7     3366.81     3742.45     84.25 o 
   5  11   7     1456.76     1396.70     55.41 o 
   6  11   7     2867.84     2970.33     74.48 o 
   7  11   7      248.03      340.12     31.04 o 
   8  11   7      157.79      116.80     33.44 o 
   9  11   7       63.17       93.77     44.38 o 
  10  11   7     1182.86     1320.55     68.30 o 
  11  11   7      352.04      452.13     44.14 o 
  12  11   7     1189.12     1328.42    126.02 o 
  13  11   7     1029.43     1236.97     81.40 o 
  14  11   7     2414.80     2349.44    107.56 o 
  15  11   7      455.54      622.39     72.63 o 
  16  11   7      280.57      302.69     61.05 o 
 -17  12   7       10.66        0.00     37.18 o 
 -16  12   7      231.44      280.42     50.50 o 
 -15  12   7      141.94      110.15     39.33 o 
 -14  12   7      655.00      645.43     64.48 o 
 -13  12   7        3.37       43.36     33.35 o 
 -12  12   7      260.11      250.08     44.68 o 
 -11  12   7        1.83       16.84     31.15 o 
 -10  12   7        0.28        0.00     26.39 o 
  -9  12   7      130.55      125.45     35.96 o 
  -8  12   7      444.89      480.85     52.22 o 
  -7  12   7      575.87      514.49     52.68 o 
  -6  12   7      164.66      178.34     37.22 o 
  -5  12   7      285.94      222.80     38.72 o 
  -4  12   7      355.75      349.27     43.25 o 
  -3  12   7       54.68       69.00     38.27 o 
  -2  12   7       92.17       64.52     21.65 o 
  -1  12   7      171.69      180.82     26.27 o 
   0  12   7      971.17      939.48     46.67 o 
   1  12   7       13.36        0.00     19.49 o 
   2  12   7      469.39      460.20     52.16 o 
   3  12   7      755.46      633.96     40.24 o 
   4  12   7      595.66      619.73     39.83 o 
   5  12   7      140.29      150.30     26.19 o 
   6  12   7     1810.02     2033.20     64.11 o 
   7  12   7      560.41      575.75     46.06 o 
   8  12   7       99.81       82.81     28.56 o 
   9  12   7       42.81       20.92     26.48 o 
  10  12   7      602.34      683.28    132.21 o 
  11  12   7       34.20        0.00     29.92 o 
  12  12   7       40.83       52.62     33.39 o 
  13  12   7      126.90      115.16     40.83 o 
  14  12   7       33.24       22.82     35.58 o 
  15  12   7      114.08      144.21     54.96 o 
 -16  13   7     1505.14     1575.94    101.68 o 
 -15  13   7      304.48      230.55     51.34 o 
 -14  13   7      111.89      140.28     75.99 o 
 -13  13   7      239.45      216.59     52.44 o 
 -12  13   7      203.20      198.74     40.63 o 
 -11  13   7      930.95      780.59     69.01 o 
 -10  13   7      104.07       53.47     33.43 o 
  -9  13   7        1.30        0.00     29.17 o 
  -8  13   7      787.09      805.85     66.69 o 
  -7  13   7     5576.97     5460.52    152.41 o 
  -6  13   7      796.01      760.49     63.50 o 
  -5  13   7      590.61      572.27     79.73 o 
  -4  13   7      276.66      260.07     42.29 o 
  -3  13   7     2065.93     1994.42    217.47 o 
  -2  13   7      618.29      600.36     45.13 o 
  -1  13   7     4080.36     3826.06     90.64 o 
   0  13   7      457.47      514.92     44.36 o 
   1  13   7     2415.02     2578.16     71.41 o 
   2  13   7     1922.89     1951.74     63.11 o 
   3  13   7      622.18      572.99     40.56 o 
   4  13   7      925.93     1068.04     81.84 o 
   5  13   7      876.85      914.12     49.18 o 
   6  13   7      979.01      984.19     58.33 o 
   7  13   7     3486.73     3178.06     92.89 o 
   8  13   7      889.87      976.50     59.87 o 
   9  13   7      351.87      268.48     47.89 o 
  10  13   7      795.96     1027.17     74.86 o 
  11  13   7     1218.56     1151.14     79.01 o 
  12  13   7      284.98      297.89     49.23 o 
  13  13   7       12.60        0.00     35.85 o 
  14  13   7       29.41      108.81     51.64 o 
 -14  14   7      125.34       77.08     39.82 o 
 -13  14   7      890.50      797.78     74.16 o 
 -12  14   7        1.08       32.33     35.69 o 
 -11  14   7      310.38      326.01     50.58 o 
 -10  14   7       72.25       62.11     37.52 o 
  -9  14   7      672.00      638.66     63.67 o 
  -8  14   7      163.51      203.81     42.55 o 
  -7  14   7       50.80       20.72     32.94 o 
  -6  14   7       12.71        0.00     28.13 o 
  -5  14   7     1202.63     1149.40     77.74 o 
  -4  14   7      583.77      585.26     76.79 o 
  -3  14   7      558.23      618.70     57.13 o 
  -2  14   7        1.56        0.00     39.87 o 
  -1  14   7     1379.19     1295.07     77.34 o 
   0  14   7     1805.40     1815.03     64.05 o 
   1  14   7      452.01      571.16     45.87 o 
   2  14   7      230.07      254.21     36.62 o 
   3  14   7      490.11      473.83     38.66 o 
   4  14   7       14.55        0.00     21.96 o 
   5  14   7      905.63      897.16     62.48 o 
   6  14   7       39.01       30.47     27.75 o 
   7  14   7      489.00      448.19     44.44 o 
   8  14   7      234.11      281.06     45.70 o 
   9  14   7      423.69      459.94     77.06 o 
  10  14   7       55.83        0.00     32.64 o 
  11  14   7      231.24      245.05     54.32 o 
  12  14   7       10.65       82.60     38.59 o 
 -12  15   7      363.06      362.13     56.46 o 
 -11  15   7      683.75      794.59     87.69 o 
 -10  15   7      106.83      111.63     39.52 o 
  -9  15   7     2246.35     1864.87    104.86 o 
  -8  15   7      414.55      432.38     56.14 o 
  -7  15   7     1911.39     2207.46    138.70 o 
  -6  15   7     2716.92     2780.69    111.47 o 
  -5  15   7       35.04       11.08     32.11 o 
  -4  15   7        0.83        0.00     32.11 o 
  -3  15   7       13.51       60.12     32.46 o 
  -2  15   7      748.42      782.57     64.75 o 
  -1  15   7        1.94       13.87     30.82 o 
   0  15   7     1361.93     1569.77     85.97 o 
   1  15   7        1.24       13.95     23.34 o 
   2  15   7     1941.29     2092.82     70.07 o 
   3  15   7       49.10       32.28     28.12 o 
   4  15   7       44.46       47.17     28.58 o 
   5  15   7     1371.92     1404.88     72.53 o 
   6  15   7      442.30      535.19     55.56 o 
   7  15   7        3.18        0.00     30.42 o 
   8  15   7     1268.45     1095.63     77.59 o 
   9  15   7      443.77      466.17     63.95 o 
  10  15   7      226.40      239.45     48.08 o 
 -10  16   7      184.48      215.66     48.78 o 
  -9  16   7       88.92      117.20     45.87 o 
  -8  16   7       26.37        6.45     41.74 o 
  -7  16   7      126.88       56.26     51.91 o 
  -6  16   7       11.40        3.67     34.34 o 
  -5  16   7      170.81      162.62     42.02 o 
  -4  16   7      777.66      734.84     66.14 o 
  -3  16   7      426.55      420.14     52.20 o 
  -2  16   7      306.62      338.27     49.85 o 
  -1  16   7      186.53      161.22     40.25 o 
   0  16   7       28.14        0.00     31.86 o 
   1  16   7        3.53        0.00     30.97 o 
   2  16   7       11.47       56.10     55.24 o 
   3  16   7        0.22        0.00     26.18 o 
   4  16   7      148.93      145.24     35.10 o 
   5  16   7      461.23      412.94     52.67 o 
   6  16   7      823.47      865.22     70.55 o 
   7  16   7      355.31      386.88     52.29 o 
   8  16   7       44.86       40.02     37.95 o 
  -7  17   7        9.53        0.00     53.78 o 
  -6  17   7      756.81      722.69     70.63 o 
  -5  17   7        8.13       72.01     44.42 o 
  -4  17   7       37.83       33.48     37.50 o 
  -3  17   7      861.11      877.94     73.11 o 
  -2  17   7     3297.65     3095.49    115.65 o 
  -1  17   7      214.17      280.45     49.63 o 
   0  17   7       77.02       75.93    102.23 o 
   1  17   7       48.50        2.12     41.39 o 
   2  17   7      409.42      438.88     64.48 o 
   3  17   7     1240.35     1232.97    139.96 o 
   4  17   7      677.62      670.59     62.94 o 
   5  17   7       91.13       37.25     38.48 o 
 -22   0   8     3047.95     3245.92    250.26 o 
 -20   0   8      814.09     1094.78    110.30 o 
 -18   0   8       24.42       26.03     31.98 o 
 -16   0   8     5416.58     5883.88    158.71 o 
 -14   0   8    14974.96    16726.80    336.12 o 
 -12   0   8     5947.42     6958.88    164.60 o 
 -10   0   8      145.66      113.66     39.90 o 
  -8   0   8     6600.73     7508.84    162.95 o 
  -6   0   8      558.55      832.57     43.31 o 
  -4   0   8    13810.76    14193.23    265.04 o 
  -2   0   8      898.91      963.43     37.64 o 
   0   0   8    31997.86    35445.06    922.68 o 
   2   0   8     3001.98     2859.84    130.69 o 
   4   0   8    42229.11    45123.06    957.49 o 
   6   0   8     9474.08     8895.52    238.52 o 
   8   0   8    11244.69    12660.03    250.77 o 
  10   0   8      881.39      781.85     47.62 o 
  12   0   8        2.94       48.27     26.31 o 
  14   0   8     8467.88     8281.48    199.84 o 
  16   0   8     2274.94     1974.45    123.38 o 
  18   0   8     4131.30     4528.43    301.23 o 
  20   0   8     2165.67     2379.12    149.19 o 
 -23   1   8       26.83        0.00     97.32 o 
 -22   1   8      388.91      401.78     61.15 o 
 -21   1   8      217.29      144.80     39.60 o 
 -20   1   8      102.23      113.78     35.24 o 
 -19   1   8        0.21       24.02     25.51 o 
 -18   1   8        0.60       10.69     20.92 o 
 -17   1   8       93.25       38.89     22.67 o 
 -16   1   8     2389.05     2314.36     63.61 o 
 -15   1   8       10.96        5.63     17.63 o 
 -14   1   8       49.09       16.04     18.18 o 
 -13   1   8       39.73       48.84     18.59 o 
 -12   1   8     5272.36     5049.88     93.27 o 
 -11   1   8      237.82      236.82     26.81 o 
 -10   1   8       98.15      135.73     18.55 o 
  -9   1   8     3352.51     2935.16     60.90 o 
  -8   1   8      280.64      424.74     26.29 o 
  -7   1   8     7112.80     6794.66    104.89 o 
  -6   1   8      487.72      449.62     23.87 o 
  -5   1   8     2401.57     1981.66     43.70 o 
  -4   1   8     8481.99     8409.00    120.01 o 
  -3   1   8     1378.14     1306.58     36.48 o 
  -2   1   8     1364.10     1304.48     33.66 o 
  -1   1   8      152.02      190.72     13.90 o 
   0   1   8     1860.18     1819.16     36.72 o 
   1   1   8      493.35      483.60     17.44 o 
   2   1   8      451.09      474.45     23.53 o 
   3   1   8     1715.89     1305.61     34.17 o 
   4   1   8     9042.69     8263.54    131.63 o 
   5   1   8     4005.00     3136.82     91.42 o 
   6   1   8     2040.50     1774.65     39.13 o 
   7   1   8      175.38      232.69     21.14 o 
   8   1   8      544.77      559.57     26.34 o 
   9   1   8     2563.54     2472.19     60.38 o 
  10   1   8      833.41      769.52     33.67 o 
  11   1   8        0.56        0.00     15.21 o 
  12   1   8      294.74      334.46     27.85 o 
  13   1   8     1146.65     1184.73     63.03 o 
  14   1   8      211.98      209.62     25.95 o 
  15   1   8      756.81      844.29     44.98 o 
  16   1   8        9.54       45.09     25.93 o 
  17   1   8      115.76      138.58     45.35 o 
  18   1   8        6.06        0.00     38.53 o 
  19   1   8        8.09        0.00     31.61 o 
  20   1   8      113.28      139.03     39.79 o 
 -23   2   8        1.43        0.00     39.19 o 
 -22   2   8       21.22       46.57     34.19 o 
 -21   2   8     2436.71     2531.13    105.47 o 
 -20   2   8      758.01      789.59     64.09 o 
 -19   2   8       82.52      137.67     37.32 o 
 -18   2   8     1192.35     1095.17     76.33 o 
 -17   2   8      723.04      782.61     48.96 o 
 -16   2   8     1522.72     1689.93     57.89 o 
 -15   2   8      578.54      760.65     40.52 o 
 -14   2   8     3600.58     3740.87     79.73 o 
 -13   2   8     9265.92     9455.82    148.62 o 
 -12   2   8      803.64      867.80     52.88 o 
 -11   2   8      480.69      479.97     37.44 o 
 -10   2   8     2181.28     2383.87     54.99 o 
  -9   2   8      238.91      261.36     21.21 o 
  -8   2   8    11108.09    11373.47    160.43 o 
  -7   2   8       44.23       82.39     14.23 o 
  -6   2   8     5501.93     5792.56     91.98 o 
  -5   2   8     5008.35     6470.03     98.90 o 
  -4   2   8     1491.62     2057.58     44.17 o 
  -3   2   8       68.23       10.66      9.86 o 
  -2   2   8       50.83       74.05     11.84 o 
  -1   2   8     9333.29    11831.98    172.34 o 
   0   2   8     3378.64     4007.84     71.36 o 
   1   2   8    19184.10    20793.15    262.35 o 
   2   2   8     2610.27     2629.16     47.33 o 
   3   2   8     1622.04     1441.31     39.43 o 
   4   2   8      649.24      667.72     32.74 o 
   5   2   8     9121.33     8112.09    171.46 o 
   6   2   8     5791.17     5759.83    113.58 o 
   7   2   8       42.27       38.24     14.47 o 
   8   2   8       60.17       82.18     15.89 o 
   9   2   8      264.80      282.60     23.22 o 
  10   2   8      301.30      341.12     26.05 o 
  11   2   8    14285.29    15139.82    215.81 o 
  12   2   8      411.14      368.29     28.89 o 
  13   2   8      137.73      144.99     22.93 o 
  14   2   8      121.71      166.75     24.59 o 
  15   2   8       20.36       44.69     24.59 o 
  16   2   8     1450.40     1721.96     74.13 o 
  17   2   8     1574.14     1774.33    102.75 o 
  18   2   8     2565.73     2404.88    101.74 o 
  19   2   8      128.31       87.13     35.85 o 
  20   2   8        5.75       10.38     31.68 o 
 -22   3   8      342.96      482.55     55.83 o 
 -21   3   8       53.21       63.77     34.75 o 
 -20   3   8        3.09        0.00     32.91 o 
 -19   3   8     1449.56     1236.36    100.07 o 
 -18   3   8       42.98       30.80     29.76 o 
 -17   3   8      175.66      156.73     35.83 o 
 -16   3   8      300.44      170.17     27.99 o 
 -15   3   8      219.65      250.33     38.01 o 
 -14   3   8     2179.23     2059.91     60.64 o 
 -13   3   8      860.06      879.21     38.99 o 
 -12   3   8       26.04        0.00     16.17 o 
 -11   3   8      437.26      511.67     28.80 o 
 -10   3   8     1873.41     1912.98     47.80 o 
  -9   3   8      442.39      445.94     25.45 o 
  -8   3   8     6114.05     5556.27     91.36 o 
  -7   3   8      218.24      202.50     17.87 o 
  -6   3   8     5698.66     5422.77     88.08 o 
  -5   3   8      290.23      316.40     22.52 o 
  -4   3   8     2406.84     2185.37     46.66 o 
  -3   3   8      411.06      232.26     17.24 o 
  -2   3   8      106.03      102.81     13.50 o 
  -1   3   8      507.14      598.66     24.98 o 
   0   3   8     1278.46     1219.04     32.33 o 
   1   3   8      421.40      346.85     30.12 o 
   2   3   8        1.88       26.21     10.64 o 
   3   3   8      893.94      873.85     28.45 o 
   4   3   8     6575.62     6075.62     94.52 o 
   5   3   8     3074.69     2852.85     56.57 o 
   6   3   8     1572.25     1357.20     38.33 o 
   7   3   8        0.09        1.68     12.88 o 
   8   3   8      299.47      311.70     27.15 o 
   9   3   8      421.24      400.87     29.29 o 
  10   3   8      146.81      102.63     20.22 o 
  11   3   8      644.64      661.91     47.27 o 
  12   3   8       77.30      134.19     22.23 o 
  13   3   8     1096.28     1115.41     48.28 o 
  14   3   8     1675.99     1593.94     59.55 o 
  15   3   8        3.13       10.47     20.53 o 
  16   3   8      126.98      130.61     32.52 o 
  17   3   8       21.68       26.12     28.75 o 
  18   3   8        7.63        0.00     29.26 o 
  19   3   8       96.38       87.01     36.05 o 
  20   3   8        0.01        0.00     33.09 o 
 -22   4   8      272.97      277.99     47.17 o 
 -21   4   8      825.02      964.98     73.83 o 
 -20   4   8     1805.87     1674.63    123.42 o 
 -19   4   8      183.26      226.51     43.56 o 
 -18   4   8      405.64      485.18     51.51 o 
 -17   4   8      373.86      507.00     51.41 o 
 -16   4   8      816.52      682.84     56.20 o 
 -15   4   8     2051.78     2207.95     83.48 o 
 -14   4   8      563.85      510.33     36.70 o 
 -13   4   8      359.88      370.36     32.05 o 
 -12   4   8       40.24        0.00     13.98 o 
 -11   4   8     5133.81     5184.40     97.41 o 
 -10   4   8      208.25      284.43     21.07 o 
  -9   4   8     2296.68     2273.81     77.79 o 
  -8   4   8     1187.01     1420.53     50.02 o 
  -7   4   8     7897.00     7793.78    117.12 o 
  -6   4   8      150.06       84.02     16.58 o 
  -5   4   8     9111.90    10591.11    149.07 o 
  -4   4   8     3738.24     3836.21     86.49 o 
  -3   4   8    10274.04    12415.74    169.60 o 
  -2   4   8    24085.87    26636.06    364.97 o 
  -1   4   8      995.59      833.28     30.10 o 
   0   4   8      573.66      537.95     25.13 o 
   1   4   8    19031.88    21750.42    278.60 o 
   2   4   8     3840.51     4388.93     75.47 o 
   3   4   8     3683.82     4625.92     79.01 o 
   4   4   8    20495.77    23062.32    296.33 o 
   5   4   8     7743.70     8310.92    121.88 o 
   6   4   8     2803.17     2981.94     66.82 o 
   7   4   8      906.70      931.36     37.25 o 
   8   4   8    10106.25    10271.54    166.80 o 
   9   4   8     1048.03     1098.77     57.27 o 
  10   4   8       48.77        5.62     21.28 o 
  11   4   8    10792.13    11011.57    169.75 o 
  12   4   8     1601.42     1639.51     54.69 o 
  13   4   8     3362.62     3427.02     79.79 o 
  14   4   8      840.82      993.50     59.83 o 
  15   4   8        1.50        0.00     24.45 o 
  16   4   8      420.57      338.08     38.81 o 
  17   4   8      600.43      741.44     52.94 o 
  18   4   8     2629.55     3245.51    100.22 o 
  19   4   8      113.33      146.63     73.88 o 
  20   4   8      135.25      145.54     50.73 o 
 -22   5   8      142.69      194.97     45.28 o 
 -21   5   8      218.36      313.75     49.46 o 
 -20   5   8       16.38       75.68     35.05 o 
 -19   5   8      538.58      570.35     58.34 o 
 -18   5   8       35.35       44.03     32.20 o 
 -17   5   8       81.71       74.61     33.43 o 
 -16   5   8      586.80      538.90     53.06 o 
 -15   5   8      861.49      844.31     61.70 o 
 -14   5   8      297.30      177.59     43.72 o 
 -13   5   8      392.48      275.94     38.12 o 
 -12   5   8      346.75      362.39     50.88 o 
 -11   5   8     1198.67     1088.75     54.63 o 
 -10   5   8      333.49      273.69     25.13 o 
  -9   5   8      159.56      248.47     23.44 o 
  -8   5   8     3321.25     3082.67     73.51 o 
  -7   5   8     2220.05     2104.06     45.80 o 
  -6   5   8     2063.89     1842.03     42.89 o 
  -5   5   8      124.40       79.16     13.58 o 
  -4   5   8      352.24      308.72     28.75 o 
  -3   5   8      266.81      247.74     19.76 o 
  -2   5   8     2227.31     1992.86     52.37 o 
  -1   5   8      943.86      962.66     42.28 o 
   0   5   8      202.16      198.42     19.06 o 
   1   5   8      103.99       53.07     15.61 o 
   2   5   8       10.98        6.62     12.51 o 
   3   5   8      947.56      751.35     32.47 o 
   4   5   8     3840.93     4062.96     75.53 o 
   5   5   8     4202.38     4127.18     77.65 o 
   6   5   8     2613.93     2742.03     69.50 o 
   7   5   8     1268.42     1285.67     44.78 o 
   8   5   8        1.54        0.02     16.19 o 
   9   5   8      301.41      234.74     25.79 o 
  10   5   8      483.27      533.65     34.85 o 
  11   5   8        0.69        0.00     19.76 o 
  12   5   8      202.14      150.05     24.25 o 
  13   5   8       78.65       92.02     23.42 o 
  14   5   8      607.53      570.62     39.40 o 
  15   5   8       86.61       74.30     26.78 o 
  16   5   8      724.04      943.99     58.04 o 
  17   5   8      110.69      135.54     31.39 o 
  18   5   8      298.16      435.35     62.04 o 
  19   5   8       82.59        5.68     39.61 o 
 -21   6   8      970.06      929.60    100.87 o 
 -20   6   8      803.08      816.64     67.90 o 
 -19   6   8       92.01      138.04     38.65 o 
 -18   6   8       13.58       27.70     40.40 o 
 -17   6   8      716.16      748.56     64.02 o 
 -16   6   8        0.70        0.00     33.45 o 
 -15   6   8     1688.08     1841.29     90.39 o 
 -14   6   8     4830.59     4864.50    132.51 o 
 -13   6   8      848.07      852.09     60.03 o 
 -12   6   8     8133.15     7649.45    171.90 o 
 -11   6   8      136.55      137.30     31.49 o 
 -10   6   8      152.55      159.52     19.72 o 
  -9   6   8       97.66      133.36     18.43 o 
  -8   6   8     1953.14     1812.39     51.24 o 
  -7   6   8      738.82      874.17     36.92 o 
  -6   6   8      434.05      526.00     23.77 o 
  -5   6   8      267.40      300.98     21.83 o 
  -4   6   8      555.71      935.16     33.01 o 
  -3   6   8     1980.44     2097.58     55.13 o 
  -2   6   8     5597.76     6482.86    104.54 o 
  -1   6   8     3059.88     3238.00     85.73 o 
   0   6   8      689.29      715.34     32.74 o 
   1   6   8     3329.54     3779.96     72.61 o 
   2   6   8     3568.53     3413.63     75.17 o 
   3   6   8     2229.34     2499.23     58.39 o 
   4   6   8      945.51     1253.48     40.91 o 
   5   6   8      606.46      546.36     31.29 o 
   6   6   8       38.70       74.87     18.48 o 
   7   6   8     1210.61     1089.67     45.09 o 
   8   6   8     7357.10     7562.62    127.05 o 
   9   6   8     3461.69     3407.57     76.63 o 
  10   6   8    18449.23    19075.63    267.21 o 
  11   6   8     2351.61     2438.74     65.51 o 
  12   6   8     2764.83     2974.70     74.80 o 
  13   6   8     1195.27     1472.11     58.25 o 
  14   6   8     1549.35     1515.54     57.70 o 
  15   6   8     1924.46     2035.58     88.25 o 
  16   6   8       49.25       40.17     26.97 o 
  17   6   8       46.21       54.74     33.72 o 
  18   6   8     3188.12     3327.52    172.16 o 
  19   6   8     1098.66     1157.81    125.18 o 
 -21   7   8      165.00      184.31     44.78 o 
 -20   7   8       30.01        0.00     32.71 o 
 -19   7   8       58.44       32.62     34.14 o 
 -18   7   8       15.47        0.00     28.41 o 
 -17   7   8      244.92      248.27     44.42 o 
 -16   7   8      781.31      664.69     60.55 o 
 -15   7   8      194.13      229.61     40.13 o 
 -14   7   8      355.63      348.69     45.17 o 
 -13   7   8      804.65      782.51     59.77 o 
 -12   7   8       40.23       33.11     26.96 o 
 -11   7   8       87.23       34.17     28.41 o 
 -10   7   8      103.45       42.05     25.79 o 
  -9   7   8     1997.57     1962.11     88.54 o 
  -8   7   8       54.35       81.26     16.11 o 
  -7   7   8      234.51      210.33     21.56 o 
  -6   7   8      213.83      331.92     33.58 o 
  -5   7   8      344.49      449.20     27.40 o 
  -4   7   8        3.10        9.72     12.76 o 
  -3   7   8     4845.67     4528.05     82.36 o 
  -2   7   8     1125.46     1142.54     51.26 o 
  -1   7   8     1842.55     1874.21     61.63 o 
   0   7   8     3881.48     4032.00     77.89 o 
   1   7   8        0.89       18.31     16.89 o 
   2   7   8     1666.86     1645.24     46.94 o 
   3   7   8       81.67       78.26     18.42 o 
   4   7   8      507.18      544.03     31.92 o 
   5   7   8      916.48      874.60     40.11 o 
   6   7   8     1691.16     1521.73     79.11 o 
   7   7   8       29.16       92.49     20.95 o 
   8   7   8      845.35      997.08     59.00 o 
   9   7   8      988.23     1014.14     47.35 o 
  10   7   8        9.74       26.03     19.73 o 
  11   7   8       92.77      105.01     24.01 o 
  12   7   8       64.66       31.34     21.70 o 
  13   7   8      245.87      290.39     33.30 o 
  14   7   8       54.83       21.21     29.02 o 
  15   7   8       76.74       79.27     32.81 o 
  16   7   8      122.29      163.05     38.73 o 
  17   7   8      667.48      601.36     58.55 o 
  18   7   8       25.99        0.00     49.14 o 
 -20   8   8      134.96      122.94     41.94 o 
 -19   8   8     1600.45     1700.55     98.71 o 
 -18   8   8      289.65      287.92     46.15 o 
 -17   8   8      231.97      150.80     39.66 o 
 -16   8   8     2479.33     2288.62    135.12 o 
 -15   8   8     3373.33     3144.37    110.86 o 
 -14   8   8      877.49      963.96     68.53 o 
 -13   8   8     1514.47     1714.73     87.87 o 
 -12   8   8     1791.21     1729.77     82.95 o 
 -11   8   8     4514.10     4590.79    126.67 o 
 -10   8   8      357.33      360.84     41.27 o 
  -9   8   8     7321.12     7445.60    167.34 o 
  -8   8   8     2581.95     2429.07     84.47 o 
  -7   8   8      667.53      597.29     39.82 o 
  -6   8   8      323.70      371.13     25.20 o 
  -5   8   8     5260.87     5210.82     90.83 o 
  -4   8   8      352.16      412.99     26.32 o 
  -3   8   8      296.29      515.54     30.70 o 
  -2   8   8     2628.85     2606.75     61.10 o 
  -1   8   8      365.36      317.35     26.09 o 
   0   8   8      514.24      527.99     28.93 o 
   1   8   8     6020.75     6613.58    112.59 o 
   2   8   8        1.80        0.00     15.53 o 
   3   8   8      537.51      488.29     33.83 o 
   4   8   8     1056.68     1046.45     44.70 o 
   5   8   8     1444.50     1533.63     58.12 o 
   6   8   8      674.50      753.54     40.07 o 
   7   8   8       17.07       29.28     20.73 o 
   8   8   8     1857.57     1823.85     57.21 o 
   9   8   8      122.30       99.21     23.10 o 
  10   8   8       86.42       54.76     22.15 o 
  11   8   8     2477.50     2539.67     69.97 o 
  12   8   8      182.59      232.87     29.83 o 
  13   8   8     2708.76     2620.59     74.03 o 
  14   8   8      438.08      441.67     51.12 o 
  15   8   8      494.88      541.02     64.67 o 
  16   8   8      116.54      113.81     44.43 o 
  17   8   8        1.76        0.00     37.81 o 
  18   8   8       61.24       12.60     89.91 o 
 -20   9   8      283.27      389.44     57.71 o 
 -19   9   8        0.88        6.94     36.34 o 
 -18   9   8       19.81        0.00     32.69 o 
 -17   9   8       18.92        0.00     28.77 o 
 -16   9   8      510.66      514.84     80.12 o 
 -15   9   8       67.15       15.77     31.33 o 
 -14   9   8      402.15      359.51     48.81 o 
 -13   9   8       23.45       20.21     32.87 o 
 -12   9   8     1470.13     1186.54     81.61 o 
 -11   9   8       85.84       81.87     29.45 o 
 -10   9   8       90.78       66.67     28.18 o 
  -9   9   8      136.85      156.95     32.88 o 
  -8   9   8      122.49       54.53     29.24 o 
  -7   9   8       51.87       76.00     29.36 o 
  -6   9   8      402.61      485.00     48.69 o 
  -5   9   8        5.67        0.00     14.34 o 
  -4   9   8      793.18      819.20     35.39 o 
  -3   9   8      414.71      392.18     28.62 o 
  -2   9   8      125.09       90.07     19.67 o 
  -1   9   8     1624.99     1627.70     50.40 o 
   0   9   8     1261.30     1331.86     48.65 o 
   1   9   8      799.40      691.44     37.49 o 
   2   9   8     1110.70     1080.49     60.80 o 
   3   9   8      263.66      231.02     26.28 o 
   4   9   8       59.90       49.12     20.13 o 
   5   9   8      216.36      180.17     25.39 o 
   6   9   8      299.44      282.60     31.21 o 
   7   9   8     2526.99     2397.78     82.49 o 
   8   9   8       43.88       77.94     21.59 o 
   9   9   8      392.21      406.25     37.21 o 
  10   9   8       70.60       54.89     22.20 o 
  11   9   8      141.73      132.54     33.71 o 
  12   9   8      475.11      547.86     46.25 o 
  13   9   8      274.07      247.50     37.04 o 
  14   9   8      685.62      729.51     60.86 o 
  15   9   8      137.11       80.79     41.93 o 
  16   9   8       79.62       36.14     41.04 o 
  17   9   8       24.86       43.67     43.29 o 
 -19  10   8      431.45      425.08     57.94 o 
 -18  10   8      713.12      634.66     94.99 o 
 -17  10   8       11.64        0.00     32.13 o 
 -16  10   8     1279.53     1352.02    139.94 o 
 -15  10   8      196.62      162.67     40.98 o 
 -14  10   8     1218.75     1054.56     88.23 o 
 -13  10   8     1283.27     1217.66    110.16 o 
 -12  10   8     3060.18     3100.03    130.84 o 
 -11  10   8     1217.73     1289.55    115.59 o 
 -10  10   8     1081.78     1043.42     70.31 o 
  -9  10   8     2792.60     2685.83     95.97 o 
  -8  10   8     3338.09     3184.00    103.81 o 
  -7  10   8     1595.63     1662.52     82.41 o 
  -6  10   8      886.14      820.97     86.96 o 
  -5  10   8     3851.22     3775.80     89.31 o 
  -4  10   8     3266.04     3204.69     71.12 o 
  -3  10   8     1876.15     1849.25     84.86 o 
  -2  10   8       82.15      121.75     22.28 o 
  -1  10   8        1.53        0.00     14.01 o 
   0  10   8     3499.78     3578.52     88.29 o 
   1  10   8      766.83      754.34     45.62 o 
   2  10   8      351.55      449.48     33.50 o 
   3  10   8      376.42      501.58     34.92 o 
   4  10   8      538.56      582.60     50.71 o 
   5  10   8      327.52      233.50     27.65 o 
   6  10   8        0.45        0.00     18.24 o 
   7  10   8     1319.01     1469.97     59.40 o 
   8  10   8      294.61      357.15     32.22 o 
   9  10   8        5.66       30.76     20.88 o 
  10  10   8        0.41       23.04     21.68 o 
  11  10   8       35.48        2.86     24.63 o 
  12  10   8      414.87      443.72     43.02 o 
  13  10   8     1428.14     1403.00    124.23 o 
  14  10   8     1277.60     1294.60    146.53 o 
  15  10   8       15.69       97.78     44.97 o 
  16  10   8     1107.33     1350.62    134.83 o 
 -18  11   8       10.31       41.71     37.29 o 
 -17  11   8       22.31       19.34     34.11 o 
 -16  11   8       79.96       81.34     39.19 o 
 -15  11   8       37.02        0.00     30.50 o 
 -14  11   8       31.85       27.77     30.89 o 
 -13  11   8       75.03       85.20     36.67 o 
 -12  11   8      254.57      208.72     42.80 o 
 -11  11   8      110.87       76.49     34.52 o 
 -10  11   8      178.55      208.03     53.90 o 
  -9  11   8      116.20      111.30     34.29 o 
  -8  11   8      104.49      131.34     34.35 o 
  -7  11   8      268.97      294.56     42.70 o 
  -6  11   8      335.23      376.32     45.25 o 
  -5  11   8      871.38      729.86     67.43 o 
  -4  11   8     1627.34     1638.64     85.65 o 
  -3  11   8      680.53      737.58     39.51 o 
  -2  11   8     6102.26     6323.15    192.20 o 
  -1  11   8      206.62      269.64     32.53 o 
   0  11   8     9626.94     9578.28    156.58 o 
   1  11   8       10.27       16.59     20.09 o 
   2  11   8     1027.74      974.41     47.72 o 
   3  11   8       20.08       31.55     20.45 o 
   4  11   8      426.15      491.55     36.07 o 
   5  11   8      226.00      256.10     30.40 o 
   6  11   8       30.58       39.16     23.65 o 
   7  11   8       18.79        3.32     25.81 o 
   8  11   8      103.31      141.64     26.44 o 
   9  11   8     1510.50     1517.91     68.85 o 
  10  11   8      199.41      173.01     33.90 o 
  11  11   8      474.00      420.28     43.02 o 
  12  11   8        2.89        0.00     28.52 o 
  13  11   8      796.60      903.45     70.31 o 
  14  11   8      103.50      118.04     45.52 o 
  15  11   8      172.16      187.67     52.59 o 
 -17  12   8      495.86      564.91     65.62 o 
 -16  12   8       21.39       54.91     36.99 o 
 -15  12   8     1510.60     1557.22     97.02 o 
 -14  12   8       14.88       10.98     34.14 o 
 -13  12   8     1293.23     1057.27     78.27 o 
 -12  12   8     4493.17     4619.57    143.45 o 
 -11  12   8     1293.04     1067.36     77.06 o 
 -10  12   8      162.84      166.96     40.12 o 
  -9  12   8       65.78       97.99     34.59 o 
  -8  12   8     1001.29     1085.61     73.85 o 
  -7  12   8      494.65      499.27     53.57 o 
  -6  12   8      208.17      174.18     38.65 o 
  -5  12   8      630.82      690.57     74.93 o 
  -4  12   8      130.50       86.61     32.55 o 
  -3  12   8       38.14       28.42     22.81 o 
  -2  12   8        4.12       35.44     19.77 o 
  -1  12   8     1021.45     1041.97     49.90 o 
   0  12   8     1527.09     1594.65     57.22 o 
   1  12   8      357.39      415.58     47.17 o 
   2  12   8      127.41      130.86     25.18 o 
   3  12   8      778.43      718.86     43.23 o 
   4  12   8      153.96      211.23     28.68 o 
   5  12   8      596.64      630.27     45.87 o 
   6  12   8       13.24       29.44     22.06 o 
   7  12   8      782.20      946.52     67.70 o 
   8  12   8      730.24      797.25     54.35 o 
   9  12   8        1.13        3.80     28.19 o 
  10  12   8      148.87      193.72     34.19 o 
  11  12   8     1201.34     1117.47     75.65 o 
  12  12   8      136.78       99.21     38.11 o 
  13  12   8      405.15      464.41     91.09 o 
  14  12   8     3091.39     3672.91    191.23 o 
 -15  13   8      500.89      407.02     57.56 o 
 -14  13   8      206.04      187.56     47.27 o 
 -13  13   8      377.58      312.55     52.52 o 
 -12  13   8       14.09        0.00     29.07 o 
 -11  13   8      791.11      724.07     67.43 o 
 -10  13   8      476.95      387.16     51.12 o 
  -9  13   8      235.85      252.70     80.00 o 
  -8  13   8      420.05      454.90     54.23 o 
  -7  13   8      521.72      603.49     65.29 o 
  -6  13   8      338.55      356.47     48.96 o 
  -5  13   8        2.30       27.00     39.03 o 
  -4  13   8      183.77      129.37     35.93 o 
  -3  13   8        4.50       67.13     31.16 o 
  -2  13   8       13.59        0.85     31.98 o 
  -1  13   8       33.60       42.28     22.79 o 
   0  13   8       88.35      104.16     25.34 o 
   1  13   8      180.35      289.38     33.33 o 
   2  13   8      234.39      210.22     30.07 o 
   3  13   8        0.28        6.06     20.35 o 
   4  13   8      232.04      252.14     31.22 o 
   5  13   8        6.04       26.00     22.10 o 
   6  13   8       32.21        6.71     26.75 o 
   7  13   8      616.44      517.69     45.93 o 
   8  13   8       72.22      102.79     31.64 o 
   9  13   8      189.55      256.34     46.82 o 
  10  13   8      453.85      463.04     54.05 o 
  11  13   8       16.80        0.00     37.46 o 
  12  13   8       89.75      156.68     50.03 o 
  13  13   8       91.02      104.44     42.98 o 
 -14  14   8      295.12      288.50     53.31 o 
 -13  14   8      218.36      176.78     46.56 o 
 -12  14   8      123.95      198.00     45.88 o 
 -11  14   8      992.92     1158.83     84.05 o 
 -10  14   8      152.93      182.50     45.54 o 
  -9  14   8     1115.29     1051.23    108.36 o 
  -8  14   8     1028.32     1146.59     80.78 o 
  -7  14   8      849.58      783.93     68.18 o 
  -6  14   8      359.91      430.58     55.39 o 
  -5  14   8      637.57      580.71     62.34 o 
  -4  14   8     3913.32     4123.48    128.29 o 
  -3  14   8      118.40       92.90     36.28 o 
  -2  14   8        7.44        0.00     28.49 o 
  -1  14   8     3385.05     3432.52    112.30 o 
   0  14   8      314.52      433.46     37.66 o 
   1  14   8     1672.64     1785.43     68.09 o 
   2  14   8      365.79      346.02     34.57 o 
   3  14   8       78.17      111.37     26.07 o 
   4  14   8      303.78      372.98     35.90 o 
   5  14   8     1787.04     1744.50     78.25 o 
   6  14   8       58.19       48.31     27.65 o 
   7  14   8      533.69      452.48     45.06 o 
   8  14   8      159.94      118.42     39.06 o 
   9  14   8      684.47      716.73     70.37 o 
  10  14   8      778.72      707.44     65.33 o 
  11  14   8     2068.24     2232.19    110.39 o 
 -12  15   8       12.17        0.00     35.98 o 
 -11  15   8      340.14      299.30     50.92 o 
 -10  15   8      135.08       59.82     46.29 o 
  -9  15   8      145.62      139.25     86.76 o 
  -8  15   8       42.61       13.23     35.05 o 
  -7  15   8       37.20       32.10     34.46 o 
  -6  15   8      335.52      331.49     64.04 o 
  -5  15   8       30.54       11.85     32.69 o 
  -4  15   8       11.09       20.39     35.32 o 
  -3  15   8        4.13        0.00     29.68 o 
  -2  15   8     1565.51     1411.00     84.20 o 
  -1  15   8     2200.90     2094.35     91.92 o 
   0  15   8     1777.93     1832.26     93.11 o 
   1  15   8       13.87       14.36     32.88 o 
   2  15   8       13.23       12.60     22.86 o 
   3  15   8      691.64      783.17     55.05 o 
   4  15   8      503.88      493.34     67.69 o 
   5  15   8      433.03      498.76     47.10 o 
   6  15   8      141.74      183.76     49.92 o 
   7  15   8      105.43      102.94     37.98 o 
   8  15   8       74.10      114.96     39.61 o 
   9  15   8      210.07      221.13     46.77 o 
  10  15   8        7.98       49.88     37.85 o 
  -9  16   8      124.38      127.93     42.51 o 
  -8  16   8      315.57      269.98     55.92 o 
  -7  16   8      135.42      158.42     44.66 o 
  -6  16   8     1378.45     1353.31     89.96 o 
  -5  16   8      530.17      475.72     56.79 o 
  -4  16   8      134.85       89.86     39.53 o 
  -3  16   8     1079.63     1272.50     84.80 o 
  -2  16   8     6860.33     6744.19    175.75 o 
  -1  16   8       10.18       10.29     33.58 o 
   0  16   8       32.25        9.48     32.92 o 
   1  16   8     1028.51     1025.98     71.92 o 
   2  16   8        5.85        0.00     38.41 o 
   3  16   8      157.61      167.63     37.28 o 
   4  16   8      417.16      528.19     49.88 o 
   5  16   8        0.09        0.00     32.34 o 
   6  16   8        9.83        0.00     33.18 o 
   7  16   8      355.26      297.91     49.47 o 
  -6  17   8       55.83       88.64     52.44 o 
  -5  17   8      116.91      108.46     43.08 o 
  -4  17   8        1.85        0.00     34.08 o 
  -3  17   8       32.36       70.46     34.63 o 
  -2  17   8       14.14       16.75     38.24 o 
  -1  17   8      165.25      163.30     56.72 o 
   0  17   8      458.58      542.16     71.16 o 
   1  17   8      268.17      285.40     57.64 o 
   2  17   8       49.45       58.66     44.85 o 
   3  17   8      196.34      150.44    101.03 o 
 -23   0   9       25.06        1.85     70.44 o 
 -21   0   9       49.01       70.44     72.30 o 
 -19   0   9        0.61        5.02     32.38 o 
 -17   0   9      420.95      297.60     44.91 o 
 -15   0   9      138.12      171.12     36.16 o 
 -13   0   9      721.76      644.27     69.28 o 
 -11   0   9     4024.64     3686.81    106.68 o 
  -9   0   9     8498.54     7757.00    172.17 o 
  -7   0   9     8417.20     8086.39    216.36 o 
  -5   0   9    27511.35    27857.22    493.39 o 
  -3   0   9    11695.53    11701.63    225.69 o 
  -1   0   9     2211.59     2448.11     91.09 o 
   1   0   9     9019.44     9111.96    266.94 o 
   3   0   9    20371.09    19269.25    446.75 o 
   5   0   9      578.01      384.07     46.52 o 
   7   0   9     2785.94     2605.45    104.65 o 
   9   0   9     3656.22     3570.09    140.69 o 
  11   0   9       60.85      125.18     44.51 o 
  13   0   9      404.46      401.75     61.76 o 
  15   0   9      894.19      861.04     88.92 o 
  17   0   9      180.12       75.72     76.00 o 
  19   0   9       10.59       20.54     49.14 o 
 -23   1   9      147.69      152.79     60.25 o 
 -22   1   9      759.06      625.36     72.70 o 
 -21   1   9      207.84      406.24     61.34 o 
 -20   1   9      119.27      211.59     40.40 o 
 -19   1   9      498.35      537.33     51.51 o 
 -18   1   9     5042.09     5604.42    136.38 o 
 -17   1   9      314.70      278.90     30.06 o 
 -16   1   9     1059.11      984.34     59.96 o 
 -15   1   9      579.76      570.02     36.47 o 
 -14   1   9      792.16     1030.03     46.16 o 
 -13   1   9       17.78       42.24     18.84 o 
 -12   1   9    13067.99    13365.93    194.04 o 
 -11   1   9      242.72      226.58     26.66 o 
 -10   1   9      408.91      442.32     28.11 o 
  -9   1   9       17.90       15.67     13.31 o 
  -8   1   9     5342.55     5932.09     98.05 o 
  -7   1   9     1894.57     1983.31     47.54 o 
  -6   1   9       41.53      271.01     20.21 o 
  -5   1   9    28359.69    31425.41    390.11 o 
  -4   1   9       85.26      213.74     17.61 o 
  -3   1   9      810.19     1096.47     31.71 o 
  -2   1   9    10355.30    10598.79    146.01 o 
  -1   1   9     2087.22     2046.12     42.47 o 
   0   1   9     2030.31     1989.20     46.84 o 
   1   1   9      527.28      698.26     41.83 o 
   2   1   9     2640.52     3676.47     70.09 o 
   3   1   9     9498.76    11473.30    265.57 o 
   4   1   9      525.06      782.91     89.63 o 
   5   1   9     1573.83     1549.32     55.48 o 
   6   1   9      904.27      722.33     30.28 o 
   7   1   9      351.76      454.44     22.52 o 
   8   1   9      584.06      614.82     41.91 o 
   9   1   9     1389.74     1252.55     47.86 o 
  10   1   9      245.15      303.48     23.79 o 
  11   1   9     6270.70     6543.95    112.65 o 
  12   1   9     3800.04     3953.40     82.11 o 
  13   1   9      550.75      524.62     46.90 o 
  14   1   9     2874.65     2528.87     91.15 o 
  15   1   9      175.89      237.74     50.44 o 
  16   1   9     3908.57     3915.96    152.78 o 
  17   1   9       47.19       84.56     34.08 o 
  18   1   9     1299.22     1205.25     90.44 o 
  19   1   9       17.78        0.83     31.71 o 
  20   1   9     1283.37     1123.74     84.93 o 
 -22   2   9      514.21      549.74     59.42 o 
 -21   2   9      146.96      175.35     41.54 o 
 -20   2   9      238.65      251.04     43.65 o 
 -19   2   9      155.50      156.48     38.18 o 
 -18   2   9      525.99      472.25     50.48 o 
 -17   2   9       43.55       51.59     24.70 o 
 -16   2   9      358.96      429.80     33.67 o 
 -15   2   9      361.57      423.76     31.22 o 
 -14   2   9     2313.27     2277.47     60.24 o 
 -13   2   9      102.64       40.83     18.72 o 
 -12   2   9     8560.64     8599.41    137.23 o 
 -11   2   9     1190.64     1028.94     41.12 o 
 -10   2   9     5756.67     5627.03     97.12 o 
  -9   2   9     1000.57      871.76     51.47 o 
  -8   2   9     1891.70     1821.53     45.89 o 
  -7   2   9     1928.53     1722.98     52.01 o 
  -6   2   9      492.20      322.26     31.78 o 
  -5   2   9     1094.78     1095.26     33.72 o 
  -4   2   9     1488.41     1139.84     33.39 o 
  -3   2   9      155.64      193.12     16.54 o 
  -2   2   9      185.61      214.99     16.76 o 
  -1   2   9      113.00       53.04     11.33 o 
   0   2   9       17.39        2.29      9.81 o 
   1   2   9     3209.31     3147.54     56.38 o 
   2   2   9      641.88      429.37     25.45 o 
   3   2   9        8.11        0.00     10.94 o 
   4   2   9     3691.62     3182.71     67.00 o 
   5   2   9       25.80       40.92     13.87 o 
   6   2   9      445.87      431.37     21.20 o 
   7   2   9       25.10       33.29     13.04 o 
   8   2   9     2345.36     2168.62     62.04 o 
   9   2   9       15.14       10.01     14.21 o 
  10   2   9      104.24      124.55     19.62 o 
  11   2   9        1.05        0.00     14.96 o 
  12   2   9      796.81      833.45     43.41 o 
  13   2   9        0.69       23.34     19.89 o 
  14   2   9       51.06       71.75     24.72 o 
  15   2   9      296.88      339.06     45.51 o 
  16   2   9      376.26      372.32     55.12 o 
  17   2   9       66.12      128.73     35.99 o 
  18   2   9        1.78        0.00     28.00 o 
  19   2   9        0.04        0.00     31.93 o 
  20   2   9       10.31        0.00     32.91 o 
 -22   3   9       26.55       49.31     37.84 o 
 -21   3   9        6.91       21.86     32.33 o 
 -20   3   9       25.05       87.94     37.19 o 
 -19   3   9      175.60      161.30     38.70 o 
 -18   3   9     2238.28     2403.21     93.70 o 
 -17   3   9     1325.40     1358.74    107.56 o 
 -16   3   9     3790.14     4048.71    116.06 o 
 -15   3   9     1233.15     1149.99     76.63 o 
 -14   3   9     1020.76     1037.02     42.50 o 
 -13   3   9     1521.37     1536.17     55.04 o 
 -12   3   9     6467.53     6400.63    109.86 o 
 -11   3   9     1959.07     1969.35     50.97 o 
 -10   3   9      108.16      100.70     17.93 o 
  -9   3   9     6778.72     7433.10    117.50 o 
  -8   3   9     3172.91     2904.58     60.13 o 
  -7   3   9     1073.20     1216.30     36.56 o 
  -6   3   9        1.41        7.13     11.99 o 
  -5   3   9    24033.41    26761.03    337.98 o 
  -4   3   9      724.99      778.32     29.66 o 
  -3   3   9     7797.90     8613.59    125.86 o 
  -2   3   9    16429.71    17931.03    233.92 o 
  -1   3   9    23391.74    24440.29    308.99 o 
   0   3   9    11940.12    12437.36    169.76 o 
   1   3   9    13472.57    15683.57    207.51 o 
   2   3   9     6086.46     7435.36    121.18 o 
   3   3   9       17.40       24.82     13.85 o 
   4   3   9     2806.04     3085.73     98.24 o 
   5   3   9     8477.67     8847.43    129.95 o 
   6   3   9     1270.66     1527.84     40.22 o 
   7   3   9      768.10      879.88     39.97 o 
   8   3   9      334.81      417.80     29.12 o 
   9   3   9     5772.15     5737.34    129.88 o 
  10   3   9     4039.70     4200.57     83.35 o 
  11   3   9     6282.36     6718.83    116.94 o 
  12   3   9      795.16      852.50     41.86 o 
  13   3   9      277.11      269.68     31.98 o 
  14   3   9      460.83      438.35     39.21 o 
  15   3   9     2124.32     2172.21     89.61 o 
  16   3   9       72.38       87.53     33.80 o 
  17   3   9     1146.13     1098.95     96.32 o 
  18   3   9     1471.87     1385.17    120.94 o 
  19   3   9      158.32      205.72     43.17 o 
  20   3   9      224.09      271.65     47.73 o 
 -22   4   9      500.37      482.44     57.76 o 
 -21   4   9       23.30        0.00     30.09 o 
 -20   4   9       25.79        2.32     30.77 o 
 -19   4   9       70.39      109.97     36.95 o 
 -18   4   9      379.26      373.23     47.54 o 
 -17   4   9     1012.17     1092.90     71.81 o 
 -16   4   9      651.73      791.96    100.07 o 
 -15   4   9      320.35      310.57     41.30 o 
 -14   4   9     1115.63     1181.86     71.64 o 
 -13   4   9     2276.72     2091.92     71.08 o 
 -12   4   9      861.47      824.62     35.08 o 
 -11   4   9       15.36       31.55     15.45 o 
 -10   4   9     1034.05      863.30     33.78 o 
  -9   4   9     1170.43     1106.39     37.22 o 
  -8   4   9     1970.79     1791.86     44.79 o 
  -7   4   9       63.78       44.09     19.76 o 
  -6   4   9     1095.64      944.20     38.00 o 
  -5   4   9     5484.31     5803.45    102.42 o 
  -4   4   9       15.79        9.62     11.33 o 
  -3   4   9      314.03      317.58     24.18 o 
  -2   4   9      787.43      825.42     31.50 o 
  -1   4   9      806.39      655.37     32.33 o 
   0   4   9     8631.78     7796.19    117.47 o 
   1   4   9        0.14       18.76     11.83 o 
   2   4   9     3608.63     3485.19     65.50 o 
   3   4   9     2001.48     1790.07     43.45 o 
   4   4   9      167.96      204.10     18.38 o 
   5   4   9       86.33       85.32     15.83 o 
   6   4   9      162.37      193.74     20.11 o 
   7   4   9     1054.54      918.91     37.27 o 
   8   4   9       84.02      123.76     20.11 o 
   9   4   9      654.82      572.95     31.59 o 
  10   4   9      118.63      131.98     21.03 o 
  11   4   9      462.65      506.37     38.36 o 
  12   4   9        0.01        3.17     16.97 o 
  13   4   9       33.59       35.37     20.79 o 
  14   4   9      111.56       78.55     24.16 o 
  15   4   9        0.03        0.00     22.07 o 
  16   4   9        2.38        1.35     28.72 o 
  17   4   9      173.68      223.11     41.37 o 
  18   4   9      317.78      296.13     46.52 o 
  19   4   9       38.86       46.13     44.01 o 
 -22   5   9      141.97      155.47     43.19 o 
 -21   5   9      510.53      530.74     59.33 o 
 -20   5   9       34.70       49.18     35.22 o 
 -19   5   9      141.07      194.67     42.10 o 
 -18   5   9     1964.31     1828.23     95.50 o 
 -17   5   9     2277.77     2494.74     95.82 o 
 -16   5   9     1438.90     1357.46     79.13 o 
 -15   5   9      104.81      118.93     32.52 o 
 -14   5   9     1421.51     1393.02     92.85 o 
 -13   5   9       48.79       66.05     28.36 o 
 -12   5   9      582.96      611.30     37.30 o 
 -11   5   9        6.68        1.51     16.54 o 
 -10   5   9     5778.10     6596.56    134.02 o 
  -9   5   9     7624.54     7276.35    134.91 o 
  -8   5   9     3267.56     3405.55     65.50 o 
  -7   5   9     5366.51     5018.99     85.93 o 
  -6   5   9     2157.69     2482.61     53.74 o 
  -5   5   9     2784.22     3434.65     71.06 o 
  -4   5   9      965.49      919.96     32.96 o 
  -3   5   9        6.83        0.00     11.51 o 
  -2   5   9    12797.03    12539.29    190.76 o 
  -1   5   9     2409.11     2922.13     61.95 o 
   0   5   9        2.70        2.09     14.23 o 
   1   5   9     5299.70     5697.42     94.95 o 
   2   5   9     2618.43     2483.41     55.09 o 
   3   5   9     4219.11     4367.66     79.43 o 
   4   5   9      612.39      687.97     32.34 o 
   5   5   9      333.52      510.76     31.64 o 
   6   5   9       60.25       51.64     16.31 o 
   7   5   9     3120.03     3123.49     73.11 o 
   8   5   9     4474.45     4760.61    129.97 o 
   9   5   9     1346.65     1369.57     51.26 o 
  10   5   9        3.95        0.00     15.83 o 
  11   5   9        0.59       16.01     18.60 o 
  12   5   9     4155.17     4014.42     88.30 o 
  13   5   9      504.30      633.65     61.88 o 
  14   5   9      939.83      966.45     61.85 o 
  15   5   9      726.32      758.19     53.02 o 
  16   5   9       52.70       40.18     35.29 o 
  17   5   9       64.71       28.72     27.73 o 
  18   5   9     1848.68     1755.39    173.93 o 
  19   5   9      114.38      140.95     49.13 o 
 -21   6   9       28.58       48.09     36.62 o 
 -20   6   9      487.44      413.29     52.85 o 
 -19   6   9       49.40       85.08     34.46 o 
 -18   6   9     1796.63     1721.81     95.45 o 
 -17   6   9      119.46       64.54     33.65 o 
 -16   6   9        0.39        0.00     28.69 o 
 -15   6   9        2.16       41.67     28.90 o 
 -14   6   9      348.33      399.19     85.35 o 
 -13   6   9      584.18      562.26     50.82 o 
 -12   6   9      141.48      157.49     33.09 o 
 -11   6   9      328.21      372.36     40.96 o 
 -10   6   9     1009.53     1027.40     95.04 o 
  -9   6   9      192.60      184.16     22.50 o 
  -8   6   9      985.96      828.48     38.71 o 
  -7   6   9      421.50      514.28     24.99 o 
  -6   6   9      681.08      539.86     27.28 o 
  -5   6   9      767.07      765.35     31.86 o 
  -4   6   9     2681.16     2579.16     56.46 o 
  -3   6   9      665.75      594.52     29.91 o 
  -2   6   9      159.04      153.97     22.80 o 
  -1   6   9       19.77        0.00     12.53 o 
   0   6   9      520.62      429.94     28.05 o 
   1   6   9     3496.83     3450.51     70.09 o 
   2   6   9       29.76       23.68     14.81 o 
   3   6   9      502.51      504.24     29.90 o 
   4   6   9       53.63       57.98     17.27 o 
   5   6   9      845.76      793.10     37.44 o 
   6   6   9       27.27       66.15     20.03 o 
   7   6   9      122.67      123.33     26.67 o 
   8   6   9     1736.24     1570.12     98.51 o 
   9   6   9       68.50       60.60     21.14 o 
  10   6   9       13.16       38.40     20.02 o 
  11   6   9      309.81      351.39     31.67 o 
  12   6   9       11.99       30.52     24.46 o 
  13   6   9      188.21      230.78     32.62 o 
  14   6   9       57.43       93.73     27.39 o 
  15   6   9      436.66      366.66     43.71 o 
  16   6   9        2.85        3.68     30.62 o 
  17   6   9       22.53       29.76     38.43 o 
  18   6   9       24.85       31.82     50.92 o 
  19   6   9        0.42        0.00     46.19 o 
 -21   7   9      523.58      505.97     60.66 o 
 -20   7   9     1172.90     1139.24     83.08 o 
 -19   7   9        4.60       31.57     33.03 o 
 -18   7   9     1070.64     1072.00     77.83 o 
 -17   7   9      166.28      108.39     36.45 o 
 -16   7   9      454.59      387.21     50.64 o 
 -15   7   9     3944.20     4156.39    127.83 o 
 -14   7   9       13.23        0.00     25.17 o 
 -13   7   9      119.75       82.06     30.30 o 
 -12   7   9     2026.07     2173.25     84.53 o 
 -11   7   9      266.97      315.48     40.72 o 
 -10   7   9     3105.13     2900.60    126.02 o 
  -9   7   9     3849.88     3758.47    106.78 o 
  -8   7   9     4277.00     4223.60     98.60 o 
  -7   7   9     1929.89     1684.56     53.33 o 
  -6   7   9     1516.12     1867.90     45.93 o 
  -5   7   9      269.15      446.57     30.84 o 
  -4   7   9     2035.41     1825.13     47.82 o 
  -3   7   9     1957.84     1908.35     61.21 o 
  -2   7   9      534.89      493.19     29.69 o 
  -1   7   9      159.92      127.55     19.11 o 
   0   7   9      680.50      851.45     48.45 o 
   1   7   9     7935.13     8937.83    139.32 o 
   2   7   9     1020.88     1321.17     43.80 o 
   3   7   9     3442.69     3471.38    116.67 o 
   4   7   9      183.23      148.89     27.45 o 
   5   7   9     6480.59     6498.00    112.85 o 
   6   7   9     9921.79     9921.13    155.21 o 
   7   7   9     2736.06     2853.49    131.81 o 
   8   7   9     2651.46     2776.75     79.17 o 
   9   7   9      460.06      494.32     35.13 o 
  10   7   9       15.60       17.88     19.00 o 
  11   7   9     5341.79     5556.15    110.31 o 
  12   7   9      140.31      244.83     37.17 o 
  13   7   9        4.18        4.40     28.25 o 
  14   7   9      208.45      333.75     37.92 o 
  15   7   9      185.86      172.00     54.32 o 
  16   7   9     2265.94     2345.87    122.44 o 
  17   7   9       26.02       60.85     41.68 o 
  18   7   9      782.52      619.22     95.69 o 
 -20   8   9      119.93      150.33     44.23 o 
 -19   8   9       62.20      130.38     41.10 o 
 -18   8   9       80.03       30.83     51.37 o 
 -17   8   9      927.02      949.37     72.71 o 
 -16   8   9       24.05        6.82     36.22 o 
 -15   8   9      285.51      304.33     45.75 o 
 -14   8   9      625.31      634.61     58.42 o 
 -13   8   9       41.71       15.93     28.03 o 
 -12   8   9       59.17       77.57     31.43 o 
 -11   8   9       98.31      126.02     31.27 o 
 -10   8   9       19.91        0.00     23.92 o 
  -9   8   9      405.88      360.19     42.15 o 
  -8   8   9      210.42      191.46     34.60 o 
  -7   8   9      131.88      124.77     22.37 o 
  -6   8   9      531.58      569.71     35.78 o 
  -5   8   9     2193.31     1969.49     50.70 o 
  -4   8   9      788.41      663.61     39.93 o 
  -3   8   9     1374.89     1368.92     45.09 o 
  -2   8   9      536.56      541.98     56.75 o 
  -1   8   9      614.88      560.42     33.41 o 
   0   8   9       61.07       88.03     19.83 o 
   1   8   9      430.09      435.79     30.45 o 
   2   8   9      429.78      470.32     36.65 o 
   3   8   9     2899.70     2864.17     67.25 o 
   4   8   9      667.59      714.38     38.49 o 
   5   8   9      135.49      162.16     23.59 o 
   6   8   9      251.09      234.45     44.62 o 
   7   8   9      783.94      744.24     40.75 o 
   8   8   9     2484.97     2752.65     70.01 o 
   9   8   9      187.98      190.92     26.63 o 
  10   8   9       23.72       28.37     20.90 o 
  11   8   9        3.41       15.97     24.59 o 
  12   8   9      131.61      100.28     25.44 o 
  13   8   9       14.61       22.44     24.62 o 
  14   8   9      313.10      335.39     46.38 o 
  15   8   9      259.82      309.24     49.23 o 
  16   8   9        1.85        0.34     37.22 o 
  17   8   9       17.49        0.00     47.13 o 
 -19   9   9        7.89       37.81     36.44 o 
 -18   9   9      674.26      638.65     64.88 o 
 -17   9   9     1037.13      920.27    134.32 o 
 -16   9   9       36.62       41.72     32.82 o 
 -15   9   9      846.59      915.09     70.61 o 
 -14   9   9      382.80      348.50     49.18 o 
 -13   9   9     8452.40     8326.54    196.46 o 
 -12   9   9     1553.87     1235.12     76.28 o 
 -11   9   9        0.61        9.09     27.05 o 
 -10   9   9     1004.39      939.69     74.92 o 
  -9   9   9        8.39        5.13     24.65 o 
  -8   9   9     1422.22     1299.63     72.65 o 
  -7   9   9     3251.78     3192.38    100.37 o 
  -6   9   9     2372.53     2265.62     65.09 o 
  -5   9   9      376.74      473.54     31.36 o 
  -4   9   9      495.85      533.69     37.27 o 
  -3   9   9        1.50        2.11     16.15 o 
  -2   9   9      115.47      117.00     21.66 o 
  -1   9   9     3233.03     3033.60     92.30 o 
   0   9   9       85.21      136.84     23.03 o 
   1   9   9     5414.08     5136.03     90.47 o 
   2   9   9       75.69       98.06     21.29 o 
   3   9   9       28.11        4.16     19.69 o 
   4   9   9     1602.05     1789.00     55.33 o 
   5   9   9      560.09      561.52     36.27 o 
   6   9   9     2465.34     2324.26     63.65 o 
   7   9   9        7.82        0.00     17.73 o 
   8   9   9      154.82      161.05     33.02 o 
   9   9   9       20.20       11.42     24.00 o 
  10   9   9      619.32      800.72     46.44 o 
  11   9   9     1940.50     1685.91     61.51 o 
  12   9   9       93.79      111.60     43.61 o 
  13   9   9     1067.98     1013.30     69.71 o 
  14   9   9      154.57      107.08     36.84 o 
  15   9   9     2002.09     1848.59    136.67 o 
  16   9   9      551.35      625.31     95.66 o 
  17   9   9     3999.53     3979.08    205.60 o 
 -19  10   9        1.37        0.00     33.32 o 
 -18  10   9      224.12      241.52     48.95 o 
 -17  10   9      108.76      144.45     42.03 o 
 -16  10   9     1035.06     1091.64     90.70 o 
 -15  10   9      165.36      139.19     63.41 o 
 -14  10   9      292.39      207.60     42.65 o 
 -13  10   9        0.68        0.00     26.03 o 
 -12  10   9      131.66      115.25     36.64 o 
 -11  10   9       67.81       53.77     30.65 o 
 -10  10   9       21.09        3.62     33.98 o 
  -9  10   9       83.41       62.75     29.80 o 
  -8  10   9      664.09      615.53     53.98 o 
  -7  10   9      514.99      606.61     60.20 o 
  -6  10   9     3059.00     3088.55    100.85 o 
  -5  10   9       44.36       52.66     22.31 o 
  -4  10   9     5214.93     5144.98     97.65 o 
  -3  10   9       17.34       53.97     19.34 o 
  -2  10   9      964.60      998.11     66.84 o 
  -1  10   9      540.84      506.54     35.07 o 
   0  10   9       14.18       43.67     19.49 o 
   1  10   9       35.24       59.09     29.50 o 
   2  10   9      102.03      146.17     24.04 o 
   3  10   9      501.66      574.69     38.06 o 
   4  10   9      170.35      118.99     24.41 o 
   5  10   9      104.79      124.74     23.60 o 
   6  10   9       35.04        3.49     25.39 o 
   7  10   9      773.36      942.91     47.91 o 
   8  10   9       22.85       35.78     21.31 o 
   9  10   9      652.75      760.62     45.10 o 
  10  10   9      114.69      108.79     25.36 o 
  11  10   9      111.74      124.49     31.65 o 
  12  10   9       88.08       97.29     33.33 o 
  13  10   9        0.97       42.70     30.99 o 
  14  10   9       92.30      103.60     43.17 o 
  15  10   9       66.63       71.82     44.61 o 
  16  10   9      145.97       85.20     68.59 o 
 -18  11   9     1623.98     1556.65     99.82 o 
 -17  11   9      176.13       89.35     40.61 o 
 -16  11   9       79.25       65.32     38.88 o 
 -15  11   9       11.76       36.43     34.91 o 
 -14  11   9     1818.93     1972.92    107.18 o 
 -13  11   9      367.50      298.86     55.12 o 
 -12  11   9     1035.79      801.24     74.92 o 
 -11  11   9       17.07        5.99     29.30 o 
 -10  11   9     4167.97     3674.92    119.69 o 
  -9  11   9       11.00        0.00     26.11 o 
  -8  11   9      618.06      631.71     92.99 o 
  -7  11   9      487.06      453.31     50.31 o 
  -6  11   9        0.31        8.08     27.33 o 
  -5  11   9     1607.85     1655.66     83.21 o 
  -4  11   9     1291.74     1321.26     58.19 o 
  -3  11   9      650.65      718.01     43.71 o 
  -2  11   9     1126.63     1097.02     47.75 o 
  -1  11   9      701.88      652.02     40.01 o 
   0  11   9        6.71       15.84     19.50 o 
   1  11   9      544.51      562.80     37.64 o 
   2  11   9      468.91      529.17     41.07 o 
   3  11   9      615.08      491.99     35.74 o 
   4  11   9      136.99      127.17     24.65 o 
   5  11   9      964.68      958.82     49.01 o 
   6  11   9      376.56      456.76     36.61 o 
   7  11   9      429.04      369.77     34.26 o 
   8  11   9     1667.84     1665.25     62.50 o 
   9  11   9     1250.00     1293.65     57.99 o 
  10  11   9      307.21      360.70     40.29 o 
  11  11   9       42.20       46.85     29.27 o 
  12  11   9      995.75      897.70     86.19 o 
  13  11   9     2527.73     2137.03    116.21 o 
  14  11   9     1670.90     1657.07    110.18 o 
  15  11   9       23.87       72.09     44.44 o 
 -16  12   9      462.16      423.74     64.75 o 
 -15  12   9      483.74      418.95     56.83 o 
 -14  12   9      334.41      232.28     46.55 o 
 -13  12   9      139.00      119.52     52.71 o 
 -12  12   9      660.67      559.99     59.36 o 
 -11  12   9       19.33        9.66     30.13 o 
 -10  12   9     1322.66     1218.35     80.43 o 
  -9  12   9       47.37        0.00     29.73 o 
  -8  12   9      151.61      146.30     38.04 o 
  -7  12   9      530.68      430.19     51.66 o 
  -6  12   9       65.35       66.09     30.89 o 
  -5  12   9      732.29      803.71     94.72 o 
  -4  12   9      229.82      272.65     45.75 o 
  -3  12   9     1199.62     1211.66     82.56 o 
  -2  12   9      302.26      327.59     31.50 o 
  -1  12   9       51.01       40.80     21.37 o 
   0  12   9      286.92      288.03     27.17 o 
   1  12   9      397.90      421.07     35.30 o 
   2  12   9      279.86      253.44     29.80 o 
   3  12   9      755.38      744.74     44.09 o 
   4  12   9      120.14      118.23     25.07 o 
   5  12   9      160.24      151.87     27.15 o 
   6  12   9     1312.52     1289.68     75.36 o 
   7  12   9       15.92        0.00     21.44 o 
   8  12   9     1031.63      995.89     59.34 o 
   9  12   9        8.09        0.00     23.90 o 
  10  12   9       12.59       32.83     27.72 o 
  11  12   9      241.12      260.33     45.27 o 
  12  12   9     1166.92     1011.72     85.82 o 
  13  12   9        0.02       16.39     48.13 o 
  14  12   9      428.44      401.81     63.95 o 
 -15  13   9      836.89      824.34     78.93 o 
 -14  13   9       31.20      139.10     43.21 o 
 -13  13   9      177.18      243.40     50.13 o 
 -12  13   9      230.34      162.88     43.74 o 
 -11  13   9      884.96      920.56     92.31 o 
 -10  13   9      594.21      673.83     64.93 o 
  -9  13   9       68.23       84.68     35.63 o 
  -8  13   9     1719.14     1605.49    205.76 o 
  -7  13   9      453.57      376.08     50.39 o 
  -6  13   9        0.44        0.00     28.85 o 
  -5  13   9     3546.17     3576.76    118.04 o 
  -4  13   9      358.04      308.62     45.72 o 
  -3  13   9     1580.17     1523.21     84.21 o 
  -2  13   9      151.68      203.25     38.15 o 
  -1  13   9       43.86       65.10     22.78 o 
   0  13   9      358.31      305.91     28.99 o 
   1  13   9     2183.24     2124.98     65.33 o 
   2  13   9      360.90      408.17     36.43 o 
   3  13   9      474.09      416.77     37.28 o 
   4  13   9     1447.25     1437.04     92.52 o 
   5  13   9     4580.09     4175.87    127.12 o 
   6  13   9       62.95       54.61     24.73 o 
   7  13   9      295.27      343.39     39.84 o 
   8  13   9      379.06      498.84     46.04 o 
   9  13   9     1908.37     1942.95     79.83 o 
  10  13   9      277.55      210.62     55.32 o 
  11  13   9       48.76       77.80     43.01 o 
  12  13   9      131.15      114.09     45.30 o 
 -13  14   9        8.47       43.75     36.96 o 
 -12  14   9       42.52       21.76     42.94 o 
 -11  14   9       62.59       57.91     44.42 o 
 -10  14   9      408.07      418.36     56.03 o 
  -9  14   9      243.92      226.38     45.08 o 
  -8  14   9      359.24      326.69     51.05 o 
  -7  14   9      661.53      744.17     68.29 o 
  -6  14   9       14.74       24.39     32.75 o 
  -5  14   9     2108.28     2191.34     98.39 o 
  -4  14   9        8.17        0.00     33.09 o 
  -3  14   9     3460.19     3527.18    116.64 o 
  -2  14   9       55.44       97.48     35.62 o 
  -1  14   9     3498.76     3398.36    111.31 o 
   0  14   9        3.60        0.00     20.17 o 
   1  14   9        0.28        0.00     21.08 o 
   2  14   9      322.84      365.51     35.95 o 
   3  14   9      802.84      939.96     52.17 o 
   4  14   9      190.15      183.21     29.95 o 
   5  14   9      237.66      286.19     38.66 o 
   6  14   9        0.27        0.00     24.59 o 
   7  14   9      337.44      475.99     59.19 o 
   8  14   9      546.13      418.90     51.18 o 
   9  14   9       94.45      143.29     71.98 o 
  10  14   9        8.96        6.87     36.92 o 
  11  14   9       24.05        0.00     35.72 o 
 -11  15   9      137.60      150.03     43.30 o 
 -10  15   9      217.08      280.53     53.51 o 
  -9  15   9       27.46        0.00     33.52 o 
  -8  15   9      505.29      478.40     60.04 o 
  -7  15   9      124.07      101.73     39.64 o 
  -6  15   9      299.48      313.33     50.57 o 
  -5  15   9     3615.32     3484.96    122.86 o 
  -4  15   9      200.44      180.09     41.71 o 
  -3  15   9      432.38      412.12     52.34 o 
  -2  15   9     3322.33     3104.38    110.76 o 
  -1  15   9     1392.85     1206.05    107.56 o 
   0  15   9        1.33       43.81     30.81 o 
   1  15   9     2395.94     2325.49     95.37 o 
   2  15   9      440.05      514.60     41.88 o 
   3  15   9     1442.95     1624.66     68.65 o 
   4  15   9      239.06      256.68     38.16 o 
   5  15   9      130.09      172.98     34.78 o 
   6  15   9     1279.44     1213.79     69.05 o 
   7  15   9     1317.03     1162.05     78.50 o 
   8  15   9     2210.70     2157.94    106.34 o 
   9  15   9       33.51       51.16     37.10 o 
  -9  16   9        0.53        2.34     35.65 o 
  -8  16   9       29.11       29.55     47.36 o 
  -7  16   9      809.55      737.72     69.28 o 
  -6  16   9      112.41       95.95     40.57 o 
  -5  16   9       45.28       32.61     35.91 o 
  -4  16   9      499.87      438.32     60.20 o 
  -3  16   9      169.72      283.20     53.10 o 
  -2  16   9      619.37      663.89     63.11 o 
  -1  16   9        1.81        0.00     31.77 o 
   0  16   9        1.50        0.00     31.64 o 
   1  16   9     1129.31      948.24     71.83 o 
   2  16   9      505.87      369.94     64.91 o 
   3  16   9      284.98      336.39     43.07 o 
   4  16   9       36.17       68.76     31.76 o 
   5  16   9        0.99       32.72     34.27 o 
   6  16   9      242.97      240.49     59.01 o 
  -4  17   9      720.56      734.69     76.79 o 
  -3  17   9       17.69       10.32     33.47 o 
  -2  17   9       16.66        0.00     33.43 o 
  -1  17   9      436.33      348.36     51.35 o 
   0  17   9       92.69       79.71     48.50 o 
   1  17   9        0.29       68.18     46.08 o 
 -22   0  10     3335.18     3034.59    246.55 o 
 -20   0  10      112.46       44.08    106.59 o 
 -18   0  10     6309.61     6514.72    212.94 o 
 -16   0  10      290.22      293.45     49.50 o 
 -14   0  10     1080.71     1178.88     70.53 o 
 -12   0  10     5833.76     6182.02    154.63 o 
 -10   0  10     8398.61     8842.82    194.82 o 
  -8   0  10     4557.51     4865.33    164.91 o 
  -6   0  10      937.27      923.01     45.25 o 
  -4   0  10      812.12      864.89     45.00 o 
  -2   0  10     1172.36     1295.41     54.97 o 
   0   0  10     9957.22    11503.72    221.60 o 
   2   0  10     1176.96     1294.16     70.12 o 
   4   0  10     3326.17     3060.59    119.57 o 
   6   0  10    17023.81    17422.31    422.66 o 
   8   0  10    22422.56    22107.41    449.71 o 
  10   0  10     1423.58     1485.40     63.93 o 
  12   0  10    16373.84    15514.03    411.28 o 
  14   0  10      380.75      407.44     66.50 o 
  16   0  10       26.62       51.44     69.52 o 
  18   0  10      678.34      491.98     79.16 o 
 -22   1  10      113.53      111.09     63.32 o 
 -21   1  10      217.98      223.31     60.06 o 
 -20   1  10       90.67       92.06     34.33 o 
 -19   1  10      108.48      123.56     32.02 o 
 -18   1  10        1.18       30.26     25.52 o 
 -17   1  10      281.60      392.87     34.31 o 
 -16   1  10        6.57       21.59     20.15 o 
 -15   1  10      700.41      738.70     50.29 o 
 -14   1  10       19.08       26.87     18.06 o 
 -13   1  10     1758.62     1721.56     53.07 o 
 -12   1  10       37.54       25.20     18.12 o 
 -11   1  10      112.30       47.50     17.85 o 
 -10   1  10     1512.59     1683.77     48.14 o 
  -9   1  10      337.03      323.77     35.55 o 
  -8   1  10      114.39      155.61     20.29 o 
  -7   1  10       14.09       44.95     14.27 o 
  -6   1  10       44.00       35.08     13.34 o 
  -5   1  10      322.21      254.72     20.22 o 
  -4   1  10       35.61       91.31     16.02 o 
  -3   1  10     1627.11     1381.94     37.58 o 
  -2   1  10       88.47      154.27     19.41 o 
  -1   1  10     1665.66     1667.38     38.97 o 
   0   1  10      439.23      567.24     22.14 o 
   1   1  10     1695.25     1545.59     45.46 o 
   2   1  10      135.41       64.15     18.92 o 
   3   1  10     2384.93     2042.43     64.18 o 
   4   1  10      228.28      185.34     26.54 o 
   5   1  10      137.34      131.94     24.08 o 
   6   1  10     3645.09     3415.20    106.31 o 
   7   1  10      333.04      372.01     24.61 o 
   8   1  10     1526.17     1457.66     69.36 o 
   9   1  10      224.30      198.17     25.15 o 
  10   1  10      209.79      226.48     28.95 o 
  11   1  10      152.99      189.96     25.54 o 
  12   1  10      595.96      633.98     52.72 o 
  13   1  10      313.21      370.83     83.77 o 
  14   1  10      204.37      191.52     38.70 o 
  15   1  10     1271.65     1230.72     76.17 o 
  16   1  10      778.69      574.85     56.90 o 
  17   1  10      180.31      126.05     39.14 o 
  18   1  10        0.16        0.00     29.36 o 
  19   1  10        8.66       16.95     39.86 o 
 -22   2  10      322.17      446.73    116.66 o 
 -21   2  10      354.53      393.00     49.42 o 
 -20   2  10      757.07      876.97     67.08 o 
 -19   2  10      724.65      817.90     64.32 o 
 -18   2  10     1405.15     1167.41     73.49 o 
 -17   2  10     4387.60     4387.87    107.09 o 
 -16   2  10       12.73       65.71     28.45 o 
 -15   2  10      279.80      331.53     29.27 o 
 -14   2  10        7.07        0.00     16.64 o 
 -13   2  10     1939.39     2014.80     64.97 o 
 -12   2  10        3.12       14.04     17.49 o 
 -11   2  10     8667.30     9199.85    143.76 o 
 -10   2  10     5504.92     5458.82     96.60 o 
  -9   2  10      303.13      362.55     25.92 o 
  -8   2  10     2455.30     2157.04     67.84 o 
  -7   2  10       16.76       29.38     14.92 o 
  -6   2  10     2499.28     2849.22     59.33 o 
  -5   2  10      656.20      671.43     30.33 o 
  -4   2  10     1074.56     1171.00     35.41 o 
  -3   2  10     2033.04     2153.47     48.03 o 
  -2   2  10     3836.53     4794.11     80.35 o 
  -1   2  10     1031.77     1124.78     32.31 o 
   0   2  10     2583.34     3335.36     60.61 o 
   1   2  10     2016.94     2413.75     47.69 o 
   2   2  10      136.52      311.09     31.48 o 
   3   2  10      351.86      509.39     26.20 o 
   4   2  10      264.24      267.18     28.99 o 
   5   2  10     3462.76     4391.31     86.16 o 
   6   2  10       89.90       73.94     15.49 o 
   7   2  10     4142.25     3857.69     82.38 o 
   8   2  10       10.37        0.00     13.54 o 
   9   2  10      922.24      971.95     36.01 o 
  10   2  10      372.37      367.81     31.19 o 
  11   2  10     1426.51     1378.87     55.07 o 
  12   2  10     2230.40     2169.74     97.91 o 
  13   2  10     4412.01     4098.72    119.78 o 
  14   2  10        1.27        0.00     25.99 o 
  15   2  10      243.42      296.87     73.31 o 
  16   2  10      113.44      139.12     39.60 o 
  17   2  10      581.49      562.31     58.06 o 
  18   2  10        3.83       20.80     33.14 o 
  19   2  10      277.37      231.98     45.36 o 
 -22   3  10      864.02      841.22     77.22 o 
 -21   3  10       57.85       87.37     46.82 o 
 -20   3  10       10.45        5.81     36.73 o 
 -19   3  10      170.58      181.24     40.33 o 
 -18   3  10      969.57      979.27     68.69 o 
 -17   3  10        0.09        0.00     27.43 o 
 -16   3  10        2.37        0.00     25.11 o 
 -15   3  10       29.75       24.00     21.09 o 
 -14   3  10      630.62      629.52     36.30 o 
 -13   3  10     1494.30     1391.96     83.98 o 
 -12   3  10        9.60       21.01     17.20 o 
 -11   3  10     1742.27     1699.39     48.61 o 
 -10   3  10      411.70      416.65     28.09 o 
  -9   3  10      171.75      150.35     21.14 o 
  -8   3  10      326.74      330.47     23.86 o 
  -7   3  10        0.48        0.00     12.27 o 
  -6   3  10     1032.17     1068.67     35.82 o 
  -5   3  10      548.21      618.68     29.99 o 
  -4   3  10     2733.82     2886.59     59.21 o 
  -3   3  10     6493.13     6047.94    105.63 o 
  -2   3  10      274.41      260.27     27.88 o 
  -1   3  10    13295.71    12325.92    170.63 o 
   0   3  10      680.75      653.23     27.57 o 
   1   3  10     2715.01     2581.92     52.55 o 
   2   3  10      771.57      715.65     25.64 o 
   3   3  10       93.97      117.25     21.14 o 
   4   3  10       90.83      121.77     18.69 o 
   5   3  10      757.55      586.19     31.61 o 
   6   3  10      467.73      496.60     23.93 o 
   7   3  10     1936.34     1668.62     43.94 o 
   8   3  10     1002.52     1032.80     37.67 o 
   9   3  10      287.95      303.05     27.90 o 
  10   3  10      312.25      293.69     29.83 o 
  11   3  10       20.87        8.23     19.39 o 
  12   3  10      160.73      187.77     28.02 o 
  13   3  10       21.58        0.00     27.81 o 
  14   3  10      670.91      650.89     56.47 o 
  15   3  10      236.64      254.00     41.50 o 
  16   3  10      268.98      247.27     48.70 o 
  17   3  10       15.51       30.54     31.09 o 
  18   3  10       12.51        0.00     31.09 o 
  19   3  10       54.98       53.35     34.68 o 
 -22   4  10       73.27       92.90     39.60 o 
 -21   4  10      598.97      599.39     61.58 o 
 -20   4  10      154.61       64.75     36.13 o 
 -19   4  10        0.47        0.00     27.82 o 
 -18   4  10     6651.68     6890.81    174.20 o 
 -17   4  10      244.27      239.58     40.84 o 
 -16   4  10      145.78      153.74     36.74 o 
 -15   4  10      595.39      472.75     51.37 o 
 -14   4  10       30.74       33.75     20.10 o 
 -13   4  10     3222.51     3493.90     86.88 o 
 -12   4  10     2544.13     2525.61     74.06 o 
 -11   4  10      441.86      498.03     29.98 o 
 -10   4  10     2678.78     2355.00     56.01 o 
  -9   4  10      310.58      281.60     27.63 o 
  -8   4  10       61.90       48.91     15.63 o 
  -7   4  10     1005.51     1203.28     45.21 o 
  -6   4  10     2359.68     2214.98     52.64 o 
  -5   4  10    18233.28    18800.04    249.74 o 
  -4   4  10      278.08      208.77     19.64 o 
  -3   4  10      236.06      255.46     21.14 o 
  -2   4  10      508.22      544.07     28.20 o 
  -1   4  10     3753.00     3577.32     68.96 o 
   0   4  10        2.50       29.17     13.47 o 
   1   4  10     2315.27     2476.15     53.70 o 
   2   4  10       23.75       57.64     13.94 o 
   3   4  10     4262.66     4566.74    121.73 o 
   4   4  10      426.73      474.99     35.79 o 
   5   4  10       46.04      124.09     17.39 o 
   6   4  10     3969.90     4199.63     78.08 o 
   7   4  10     7961.03     7340.24    118.71 o 
   8   4  10     2571.40     2692.30     62.49 o 
   9   4  10     5301.11     5014.16     94.28 o 
  10   4  10      152.42      147.80     25.16 o 
  11   4  10     1417.36     1497.59     75.61 o 
  12   4  10     2644.33     2592.48     92.22 o 
  13   4  10     1885.88     1960.66     88.84 o 
  14   4  10       25.55       20.61     33.92 o 
  15   4  10      224.64      244.85     43.14 o 
  16   4  10        0.12        0.00     27.55 o 
  17   4  10      231.90      191.88     43.26 o 
  18   4  10        0.25        0.00     29.56 o 
  19   4  10      734.28      782.85     68.73 o 
 -21   5  10        0.31        0.00     31.95 o 
 -20   5  10        1.04        0.00     32.64 o 
 -19   5  10       97.73      148.41     49.23 o 
 -18   5  10      706.84      727.70     63.25 o 
 -17   5  10       10.72        0.00     29.55 o 
 -16   5  10       15.68        0.00     25.90 o 
 -15   5  10     2307.33     2437.32    154.92 o 
 -14   5  10       32.42        0.00     24.02 o 
 -13   5  10     2694.97     2605.92    105.42 o 
 -12   5  10      145.81      152.16     24.19 o 
 -11   5  10       24.57       38.45     19.01 o 
 -10   5  10      159.17      156.56     19.02 o 
  -9   5  10      664.30      687.35     41.17 o 
  -8   5  10      101.24      141.75     17.84 o 
  -7   5  10     1755.54     1869.67     47.36 o 
  -6   5  10      582.72      632.28     31.45 o 
  -5   5  10     1903.96     1745.96     48.73 o 
  -4   5  10      471.02      454.22     27.25 o 
  -3   5  10      350.28      236.68     24.32 o 
  -2   5  10    11616.95    10945.87    159.17 o 
  -1   5  10     1202.67     1185.85     39.36 o 
   0   5  10     7002.79     6343.72    104.76 o 
   1   5  10     2853.56     2744.35     61.35 o 
   2   5  10      482.75      591.23     37.72 o 
   3   5  10     1563.08     1536.84     43.46 o 
   4   5  10     1120.59     1083.93     38.44 o 
   5   5  10     1441.75     1309.79     69.24 o 
   6   5  10     1308.21     1235.73     46.53 o 
   7   5  10     1149.32      948.99     39.30 o 
   8   5  10     2644.59     2271.33     59.04 o 
   9   5  10      321.81      275.09     26.88 o 
  10   5  10      243.15      315.49     32.71 o 
  11   5  10       69.65       65.89     24.07 o 
  12   5  10      529.13      509.20     44.62 o 
  13   5  10      397.15      458.45     40.61 o 
  14   5  10       31.94        0.00     28.97 o 
  15   5  10      200.01      262.73     42.55 o 
  16   5  10       12.34        0.00     29.95 o 
  17   5  10       45.57       51.92     33.79 o 
  18   5  10      139.77       71.36     45.85 o 
 -21   6  10       69.35      105.73     39.03 o 
 -20   6  10       82.81      125.95     38.99 o 
 -19   6  10      806.26      918.78     72.42 o 
 -18   6  10        1.12        4.21     36.92 o 
 -17   6  10      524.76      523.53     55.43 o 
 -16   6  10       15.46       66.25     33.80 o 
 -15   6  10      927.16      730.14     60.34 o 
 -14   6  10      342.03      378.79     47.20 o 
 -13   6  10      334.52      296.60     40.18 o 
 -12   6  10     1945.55     2179.54     83.41 o 
 -11   6  10     4301.62     4184.98    142.38 o 
 -10   6  10      353.00      363.25     30.13 o 
  -9   6  10     7132.80     7101.28    197.19 o 
  -8   6  10       40.27       71.35     15.07 o 
  -7   6  10     4751.54     4661.36     84.64 o 
  -6   6  10     9809.73     9049.65    138.49 o 
  -5   6  10      255.54      348.31     25.24 o 
  -4   6  10    10794.27    11242.77    168.84 o 
  -3   6  10      447.34      290.72     24.48 o 
  -2   6  10        7.77       14.57     14.80 o 
  -1   6  10     4452.01     4587.32     85.49 o 
   0   6  10      170.10      154.82     22.66 o 
   1   6  10     2507.71     2744.17     62.19 o 
   2   6  10      192.05      105.06     32.15 o 
   3   6  10      341.08      367.54     26.96 o 
   4   6  10     6320.45     6581.47    111.25 o 
   5   6  10      154.09      238.89     24.26 o 
   6   6  10        6.09        3.58     16.92 o 
   7   6  10      438.91      424.59     30.93 o 
   8   6  10       83.49       49.91     19.18 o 
   9   6  10      126.35      136.11     26.40 o 
  10   6  10     4266.69     4332.73    120.17 o 
  11   6  10      569.71      665.20     46.11 o 
  12   6  10     3474.78     3671.31     96.40 o 
  13   6  10       92.76       99.30     30.10 o 
  14   6  10      697.84      679.51     76.66 o 
  15   6  10        6.36        1.73     27.97 o 
  16   6  10     1439.62     1666.55     91.43 o 
  17   6  10      184.10       76.37     45.38 o 
  18   6  10      115.29       66.23     59.98 o 
 -20   7  10        2.37        9.61     33.13 o 
 -19   7  10      394.28      424.49     54.41 o 
 -18   7  10      156.21      225.81     43.74 o 
 -17   7  10     2597.95     2560.73    102.62 o 
 -16   7  10       12.45       14.60     31.03 o 
 -15   7  10      609.64      460.77     58.33 o 
 -14   7  10      409.04      336.63     45.51 o 
 -13   7  10     1220.99     1108.33     70.62 o 
 -12   7  10      266.80      260.28     39.64 o 
 -11   7  10      171.12      101.66     30.77 o 
 -10   7  10      447.38      437.62     52.25 o 
  -9   7  10      703.03      584.31     48.99 o 
  -8   7  10       74.49       83.47     27.81 o 
  -7   7  10      153.86      154.66     18.73 o 
  -6   7  10     1265.82     1047.75     38.21 o 
  -5   7  10     2231.41     1935.97     50.50 o 
  -4   7  10     2919.11     2698.21     61.87 o 
  -3   7  10     1576.30     1611.76     53.60 o 
  -2   7  10     4075.66     3841.20     78.01 o 
  -1   7  10     5010.89     4675.93     88.86 o 
   0   7  10     6756.39     6503.96    111.77 o 
   1   7  10     1280.77     1460.61     47.43 o 
   2   7  10     3014.16     2923.72     71.43 o 
   3   7  10     6669.14     6423.55    111.58 o 
   4   7  10      374.36      363.19     44.08 o 
   5   7  10       17.52        0.00     20.03 o 
   6   7  10     1659.01     1509.81     94.07 o 
   7   7  10      130.41      174.25     24.48 o 
   8   7  10      399.57      331.38     39.73 o 
   9   7  10     1211.09     1179.35     51.64 o 
  10   7  10      342.73      435.55     38.42 o 
  11   7  10      140.03      143.04     35.93 o 
  12   7  10       74.66       81.45     27.52 o 
  13   7  10        1.44        0.21     24.20 o 
  14   7  10        1.45        0.00     26.49 o 
  15   7  10      120.91       75.22     33.54 o 
  16   7  10       90.74       80.34     67.66 o 
  17   7  10       49.19      120.24     40.07 o 
 -20   8  10      413.37      436.71     57.96 o 
 -19   8  10       90.33       28.33     37.34 o 
 -18   8  10     1050.56     1202.77     83.56 o 
 -17   8  10      628.22      657.35     63.81 o 
 -16   8  10      385.01      401.97     52.49 o 
 -15   8  10      486.02      530.92     55.15 o 
 -14   8  10       91.90       65.92     36.39 o 
 -13   8  10      705.15      672.39     59.06 o 
 -12   8  10     2190.99     1892.94     85.74 o 
 -11   8  10     4043.74     4088.39    119.96 o 
 -10   8  10     7800.74     7966.25    180.82 o 
  -9   8  10     1326.17     1155.22     68.48 o 
  -8   8  10     1471.88     1211.83     68.56 o 
  -7   8  10     1971.41     2131.61     62.21 o 
  -6   8  10      426.54      463.62     30.95 o 
  -5   8  10    16344.98    15737.27    221.66 o 
  -4   8  10        9.52       43.77     23.49 o 
  -3   8  10     1250.72     1173.22     44.54 o 
  -2   8  10     2360.54     2551.20     63.21 o 
  -1   8  10     7286.07     7521.40    126.31 o 
   0   8  10    10260.85    10184.60    158.46 o 
   1   8  10     8017.32     8413.83    137.29 o 
   2   8  10      267.53      288.83     27.47 o 
   3   8  10     5294.19     5521.14    130.39 o 
   4   8  10      208.78      178.57     23.42 o 
   5   8  10     6358.84     6443.30    115.71 o 
   6   8  10        8.20       13.65     18.27 o 
   7   8  10     1996.11     2138.87     61.16 o 
   8   8  10     2061.42     1854.72     65.91 o 
   9   8  10      806.30      886.62     55.96 o 
  10   8  10       26.41        0.00     22.43 o 
  11   8  10     5657.53     5843.74    129.59 o 
  12   8  10      251.19      358.72     43.85 o 
  13   8  10      526.19      616.51     48.23 o 
  14   8  10       29.65       16.00     30.50 o 
  15   8  10     3426.15     3620.51    145.09 o 
  16   8  10       42.04        0.00     51.55 o 
  17   8  10     1068.16     1100.49    122.51 o 
 -19   9  10       31.74       22.87     35.49 o 
 -18   9  10      350.95      374.60     57.30 o 
 -17   9  10        0.08        0.00     33.22 o 
 -16   9  10      114.77      119.49     38.64 o 
 -15   9  10      192.99      155.74     39.65 o 
 -14   9  10      402.03      363.79     74.38 o 
 -13   9  10      156.52      198.47     41.36 o 
 -12   9  10      350.63      325.57     44.85 o 
 -11   9  10      111.27      118.26     34.06 o 
 -10   9  10      214.92      245.07     48.00 o 
  -9   9  10       60.84       56.63     40.67 o 
  -8   9  10      549.94      478.19     60.72 o 
  -7   9  10     1057.91      989.58     86.16 o 
  -6   9  10     3548.00     3535.40     86.52 o 
  -5   9  10        0.49        0.00     15.32 o 
  -4   9  10     2227.30     2075.94     56.23 o 
  -3   9  10      427.52      479.82     32.40 o 
  -2   9  10       90.80       45.86     19.04 o 
  -1   9  10       55.82       29.59     23.49 o 
   0   9  10      779.57      698.82     39.22 o 
   1   9  10     4300.92     4064.74     86.42 o 
   2   9  10     3770.42     3625.46     80.53 o 
   3   9  10     1624.52     1707.18     49.52 o 
   4   9  10     1212.45     1191.14     50.86 o 
   5   9  10      199.01      140.05     24.28 o 
   6   9  10      248.73      308.13     29.38 o 
   7   9  10      928.65      797.28     43.53 o 
   8   9  10      738.56      832.01     45.53 o 
   9   9  10      907.73      894.95     47.89 o 
  10   9  10       46.74       14.31     23.44 o 
  11   9  10      284.88      353.03     37.31 o 
  12   9  10       79.50      102.98     29.06 o 
  13   9  10        5.34        0.00     28.32 o 
  14   9  10       94.73      128.52     38.71 o 
  15   9  10      418.84      399.50     60.51 o 
  16   9  10       20.83      110.39     72.30 o 
 -18  10  10      772.25      812.46     93.38 o 
 -17  10  10      371.55      354.11     53.64 o 
 -16  10  10       97.36      168.48     42.91 o 
 -15  10  10      124.50      179.87     43.83 o 
 -14  10  10       78.39       99.55     39.49 o 
 -13  10  10      115.26      102.19     36.99 o 
 -12  10  10     7667.07     7418.25    184.26 o 
 -11  10  10       13.96       60.32     31.52 o 
 -10  10  10     1732.77     1736.81     89.85 o 
  -9  10  10      516.72      496.88     51.00 o 
  -8  10  10       75.61       85.78     30.18 o 
  -7  10  10      369.28      272.54     40.32 o 
  -6  10  10      753.46      756.33     58.68 o 
  -5  10  10     6832.32     6560.95    133.71 o 
  -4  10  10       17.82       37.47     18.40 o 
  -3  10  10      357.14      528.06     34.97 o 
  -2  10  10     2812.30     3045.00    115.40 o 
  -1  10  10     2165.98     2234.39     62.76 o 
   0  10  10     2043.13     1994.76     59.27 o 
   1  10  10     1650.50     1534.77     68.10 o 
   2  10  10     3598.89     3537.44     81.52 o 
   3  10  10        2.54        0.00     21.19 o 
   4  10  10      371.17      531.47     36.81 o 
   5  10  10      816.71      888.30     46.37 o 
   6  10  10      415.05      399.45     35.65 o 
   7  10  10      754.86      766.91     44.92 o 
   8  10  10      541.03      621.86     41.19 o 
   9  10  10      100.26      115.19     25.84 o 
  10  10  10      495.89      613.22     46.48 o 
  11  10  10     1078.05     1280.89    100.86 o 
  12  10  10     1604.38     1746.02     86.99 o 
  13  10  10     1422.81     1540.67     87.17 o 
  14  10  10     3266.45     3189.55    133.40 o 
  15  10  10        1.80        7.51     50.92 o 
 -17  11  10       45.66       43.82     40.94 o 
 -16  11  10       12.81        5.11     33.95 o 
 -15  11  10        1.98        0.00     33.32 o 
 -14  11  10       52.41       82.89     32.68 o 
 -13  11  10       93.76       84.24     36.53 o 
 -12  11  10        9.88        0.00     29.02 o 
 -11  11  10      162.81      126.52     37.20 o 
 -10  11  10        0.26        0.00     32.64 o 
  -9  11  10       14.63        0.00     31.22 o 
  -8  11  10      406.74      387.73     47.49 o 
  -7  11  10      370.20      345.94     45.33 o 
  -6  11  10      317.69      328.44     51.91 o 
  -5  11  10     2134.35     2097.80    139.40 o 
  -4  11  10       69.22       32.89     22.70 o 
  -3  11  10        1.16        0.00     19.62 o 
  -2  11  10        7.97        0.00     18.81 o 
  -1  11  10        1.70        0.00     17.87 o 
   0  11  10        0.26        0.00     18.23 o 
   1  11  10      155.87      247.89     28.71 o 
   2  11  10      137.05      140.02     22.41 o 
   3  11  10     1758.97     1761.91     58.28 o 
   4  11  10      622.62      525.36     46.29 o 
   5  11  10       71.63       72.13     25.01 o 
   6  11  10      240.57      225.67     29.75 o 
   7  11  10      670.52      643.22     42.95 o 
   8  11  10       40.11       21.43     21.79 o 
   9  11  10      274.40      376.17     35.45 o 
  10  11  10      779.24      908.33     98.46 o 
  11  11  10       84.26      142.66     36.14 o 
  12  11  10       69.98       94.17     39.06 o 
  13  11  10        4.19       85.64     42.33 o 
  14  11  10      905.49     1049.43     89.86 o 
 -16  12  10       39.68        8.80     46.56 o 
 -15  12  10      365.83      332.35     56.46 o 
 -14  12  10       40.76        0.00     31.60 o 
 -13  12  10      159.75      105.04     47.63 o 
 -12  12  10     2164.38     2014.70    105.12 o 
 -11  12  10      513.99      638.01     70.91 o 
 -10  12  10      261.13      195.73     42.08 o 
  -9  12  10      762.06      688.42     61.58 o 
  -8  12  10     1307.71     1112.80     75.45 o 
  -7  12  10      106.02       50.57     33.15 o 
  -6  12  10       12.24       44.62     31.67 o 
  -5  12  10     8311.57     8305.44    319.74 o 
  -4  12  10      328.86      339.63     46.50 o 
  -3  12  10      191.24      243.78     40.43 o 
  -2  12  10        6.56        0.00     18.17 o 
  -1  12  10      969.50     1048.20     50.94 o 
   0  12  10      513.73      486.49     48.36 o 
   1  12  10      173.52      222.32     28.92 o 
   2  12  10      946.91     1091.44     57.65 o 
   3  12  10     1742.44     1677.21     69.98 o 
   4  12  10      175.76      107.38     27.93 o 
   5  12  10     1746.77     1732.05     69.59 o 
   6  12  10        2.72       14.91     23.34 o 
   7  12  10      180.84      210.58     32.11 o 
   8  12  10       20.32        0.00     27.34 o 
   9  12  10     2326.63     2434.67    105.55 o 
  10  12  10       95.46       56.28     32.99 o 
  11  12  10       45.55       93.64     36.26 o 
  12  12  10     4582.55     5005.24    171.29 o 
  13  12  10      769.09      821.30     82.13 o 
 -15  13  10      252.13      231.64     50.59 o 
 -14  13  10        7.09        0.00     32.80 o 
 -13  13  10      215.64      226.93     46.88 o 
 -12  13  10      979.87      945.73     77.81 o 
 -11  13  10        8.17       12.53     32.63 o 
 -10  13  10      288.16      202.71     44.86 o 
  -9  13  10      693.98      677.22     63.89 o 
  -8  13  10       56.63       55.72     34.43 o 
  -7  13  10     1060.57     1046.52     75.20 o 
  -6  13  10      122.11       52.58     34.79 o 
  -5  13  10     1074.49      898.10     68.92 o 
  -4  13  10       52.86       33.62     31.24 o 
  -3  13  10      138.44      178.26     38.97 o 
  -2  13  10     1026.23     1124.42     75.69 o 
  -1  13  10     1112.40     1189.13     55.67 o 
   0  13  10      201.79      185.76     28.65 o 
   1  13  10      187.25      194.42     29.46 o 
   2  13  10      956.84      832.17     53.93 o 
   3  13  10      204.06      250.17     31.18 o 
   4  13  10       67.22       79.46     24.68 o 
   5  13  10        0.10       13.65     23.08 o 
   6  13  10      251.11      289.66     33.72 o 
   7  13  10       42.06       63.38     29.53 o 
   8  13  10      353.18      326.20     40.00 o 
   9  13  10     1005.92     1095.45     73.25 o 
  10  13  10       12.96        8.92     37.77 o 
  11  13  10      230.09      260.05     57.23 o 
  12  13  10      188.86      246.02     54.25 o 
 -13  14  10     1471.28     1392.52     94.68 o 
 -12  14  10      520.71      522.22     61.55 o 
 -11  14  10      483.95      396.59     56.76 o 
 -10  14  10       13.48        0.00     34.75 o 
  -9  14  10      553.09      567.60     61.29 o 
  -8  14  10     1104.82     1010.94     76.75 o 
  -7  14  10       79.17       95.87     45.22 o 
  -6  14  10       81.13       76.93     43.61 o 
  -5  14  10     1142.03     1077.35     77.26 o 
  -4  14  10      240.19      301.30     47.66 o 
  -3  14  10      393.27      332.07     48.04 o 
  -2  14  10     2373.89     2461.71     98.88 o 
  -1  14  10     2632.97     2465.45    171.78 o 
   0  14  10       18.55       12.39     25.64 o 
   1  14  10      860.28      903.57     51.76 o 
   2  14  10     4542.35     4561.24     95.09 o 
   3  14  10       20.10       50.65     30.40 o 
   4  14  10      943.78     1052.42     55.62 o 
   5  14  10     1028.65     1156.52     66.26 o 
   6  14  10       25.38        6.10     25.98 o 
   7  14  10        1.84       29.33     27.89 o 
   8  14  10       75.25       87.43     31.53 o 
   9  14  10        0.88        0.00     35.59 o 
  10  14  10      342.65      285.15     56.74 o 
 -11  15  10        3.67       20.07     36.79 o 
 -10  15  10        1.26       31.22     34.84 o 
  -9  15  10      342.52      371.72     97.93 o 
  -8  15  10        6.02        0.00     29.64 o 
  -7  15  10      369.54      442.04     56.80 o 
  -6  15  10       54.59       31.89     35.68 o 
  -5  15  10        2.24        0.00     31.66 o 
  -4  15  10      614.71      637.31     62.33 o 
  -3  15  10        0.74        0.00     31.39 o 
  -2  15  10      292.36      295.80     45.98 o 
  -1  15  10      101.19      184.56     41.47 o 
   0  15  10      387.31      306.02     45.99 o 
   1  15  10      726.10      677.28     60.33 o 
   2  15  10      730.97      861.09     51.90 o 
   3  15  10     1140.20     1315.78     63.16 o 
   4  15  10      445.08      654.91     52.54 o 
   5  15  10      668.97      796.88     57.77 o 
   6  15  10      145.40      130.97     49.43 o 
   7  15  10      614.00      585.26     58.60 o 
   8  15  10      130.60      137.21     40.74 o 
  -8  16  10      762.49      779.59     73.59 o 
  -7  16  10       55.71       33.92     54.85 o 
  -6  16  10       17.26        0.00     33.57 o 
  -5  16  10       10.05       43.78     37.48 o 
  -4  16  10      514.75      487.28     57.64 o 
  -3  16  10      522.35      520.57     59.29 o 
  -2  16  10      155.57       71.70     38.70 o 
  -1  16  10      289.76      304.54     48.60 o 
   0  16  10      632.42      543.10     58.13 o 
   1  16  10      304.81      298.91     48.50 o 
   2  16  10     3942.05     3657.09    228.43 o 
   3  16  10      137.72      144.35     58.05 o 
   4  16  10     1174.75     1282.29     72.62 o 
   5  16  10      249.84      235.78     42.97 o 
 -21   0  11      201.75       29.66     79.71 o 
 -19   0  11       93.95       52.15     43.55 o 
 -17   0  11      683.22      801.09     86.01 o 
 -15   0  11        0.09        0.00     24.75 o 
 -13   0  11      555.75      587.88     50.66 o 
 -11   0  11     2617.05     2526.88     88.24 o 
  -9   0  11     7036.25     7166.52    166.82 o 
  -7   0  11      191.01      261.59     34.91 o 
  -5   0  11        2.86       20.39     18.41 o 
  -3   0  11     1307.75     1482.49     62.80 o 
  -1   0  11      680.84      648.32     56.92 o 
   1   0  11     2652.14     2222.66    353.14 o 
   3   0  11      752.07      556.43     56.36 o 
   5   0  11        1.40        0.00     27.53 o 
   7   0  11      203.84      202.54     43.90 o 
   9   0  11     4419.53     4296.00    249.33 o 
  11   0  11      597.82      491.41     68.12 o 
  13   0  11      367.95      335.71     63.32 o 
  15   0  11      293.12      235.55     59.63 o 
  17   0  11        0.69        0.00     63.95 o 
  19   0  11        0.56        0.00     78.78 o 
 -22   1  11      727.88      628.27    112.15 o 
 -21   1  11       42.89       78.46     57.38 o 
 -20   1  11     2241.03     2496.21    119.17 o 
 -19   1  11      467.93      562.47     67.96 o 
 -18   1  11       24.74       49.26     36.04 o 
 -17   1  11      541.78      620.64     41.42 o 
 -16   1  11      401.00      535.84     37.67 o 
 -15   1  11      290.65      338.23     30.26 o 
 -14   1  11       36.48       22.30     18.02 o 
 -13   1  11     3180.69     3132.88     85.39 o 
 -12   1  11     1907.20     1924.32     54.74 o 
 -11   1  11     1953.99     1995.72     54.85 o 
 -10   1  11      257.00      362.07     27.53 o 
  -9   1  11     3046.41     3109.92     74.75 o 
  -8   1  11      872.51      861.30     47.29 o 
  -7   1  11      893.07      994.28     46.98 o 
  -6   1  11     1570.79     1441.21     41.20 o 
  -5   1  11      118.85       99.29     16.08 o 
  -4   1  11     2971.02     3089.05     82.04 o 
  -3   1  11     2436.05     2858.77     58.23 o 
  -2   1  11        2.06       64.25     16.81 o 
  -1   1  11      811.36      925.30     32.88 o 
   0   1  11      569.92      548.62     44.11 o 
   1   1  11     1443.49     1321.90     40.16 o 
   2   1  11     2654.81     2963.85     85.09 o 
   3   1  11        0.19       28.93     18.04 o 
   4   1  11       95.35        4.34     26.31 o 
   5   1  11      202.45      150.08     26.84 o 
   6   1  11     2093.94     1765.32     66.96 o 
   7   1  11      452.53      526.00     53.78 o 
   8   1  11      808.49      964.24     59.24 o 
   9   1  11     4724.34     4789.30    154.39 o 
  10   1  11     2371.18     2605.86     88.55 o 
  11   1  11     1446.25     1308.99     72.40 o 
  12   1  11     5103.38     5159.29    141.54 o 
  13   1  11      906.32      863.92     93.38 o 
  14   1  11       24.08        0.00     26.90 o 
  15   1  11        4.60        0.00     28.36 o 
  16   1  11      359.77      291.12     45.29 o 
  17   1  11      804.39      884.26     78.67 o 
  18   1  11      461.56      517.81     57.87 o 
  19   1  11     1430.68     1581.06     94.62 o 
 -22   2  11      818.24     1014.97     90.30 o 
 -21   2  11        4.53        0.00     29.26 o 
 -20   2  11      247.59      384.01     50.44 o 
 -19   2  11      254.06      196.34     46.79 o 
 -18   2  11       13.81        0.00     28.14 o 
 -17   2  11      178.42      200.75     32.07 o 
 -16   2  11        0.06        5.46     21.44 o 
 -15   2  11      437.98      404.84     43.63 o 
 -14   2  11      613.60      581.98     37.43 o 
 -13   2  11     1603.07     1537.35     52.57 o 
 -12   2  11      550.15      602.70     34.91 o 
 -11   2  11        9.84        0.00     15.71 o 
 -10   2  11     1433.38     1397.94     46.03 o 
  -9   2  11      488.72      498.82     34.96 o 
  -8   2  11      504.16      441.21     28.29 o 
  -7   2  11      568.88      506.00     29.11 o 
  -6   2  11     2466.40     2527.39     59.86 o 
  -5   2  11     4416.84     4325.94     79.24 o 
  -4   2  11      788.49      978.76     35.73 o 
  -3   2  11     7587.17     7592.36    116.88 o 
  -2   2  11     4344.71     4232.38     75.48 o 
  -1   2  11     1933.58     1884.32     44.32 o 
   0   2  11      610.10      662.43     36.34 o 
   1   2  11      854.42      819.87     26.49 o 
   2   2  11     2058.90     1981.11     51.65 o 
   3   2  11      147.56      137.95     16.91 o 
   4   2  11       38.86       38.79     12.07 o 
   5   2  11     1033.44      881.91     65.95 o 
   6   2  11     1398.02     1317.91     42.77 o 
   7   2  11     1228.37     1124.25     41.62 o 
   8   2  11      110.23      107.91     19.79 o 
   9   2  11       50.09        0.00     23.33 o 
  10   2  11        7.18        0.00     21.44 o 
  11   2  11       42.51       37.45     26.15 o 
  12   2  11      748.25      714.30     57.42 o 
  13   2  11        0.02        0.00     25.35 o 
  14   2  11      146.34      187.48     37.54 o 
  15   2  11        5.68        0.00     26.12 o 
  16   2  11       15.29        0.00     26.94 o 
  17   2  11        0.29        0.00     30.48 o 
  18   2  11      335.92      403.32     78.90 o 
  19   2  11       20.94        0.00     33.52 o 
 -22   3  11      581.81      633.80     64.00 o 
 -21   3  11      228.89      351.41     50.61 o 
 -20   3  11        2.66        0.70     30.30 o 
 -19   3  11      761.03      802.87     65.49 o 
 -18   3  11      358.31      452.41     51.45 o 
 -17   3  11       18.45        0.00     27.82 o 
 -16   3  11        8.48        0.00     26.64 o 
 -15   3  11      404.59      383.78     35.51 o 
 -14   3  11       17.73       14.03     21.01 o 
 -13   3  11      491.76      553.57     33.76 o 
 -12   3  11      896.71     1000.45     42.58 o 
 -11   3  11      862.41      892.34     39.78 o 
 -10   3  11     4946.33     5297.58     96.19 o 
  -9   3  11      507.42      569.60     32.30 o 
  -8   3  11        2.87       19.83     14.72 o 
  -7   3  11     1305.48     1335.69     62.03 o 
  -6   3  11     3389.87     3661.30     71.88 o 
  -5   3  11     2179.32     2113.60     61.67 o 
  -4   3  11     2597.23     3579.24     69.52 o 
  -3   3  11     7307.53     7343.70    115.04 o 
  -2   3  11     8896.71     9566.88    140.88 o 
  -1   3  11     4396.22     5034.91     86.04 o 
   0   3  11      565.63      498.12     32.69 o 
   1   3  11     9121.69     9299.00    136.35 o 
   2   3  11     5029.80     5161.03     85.29 o 
   3   3  11        2.15        0.00     14.67 o 
   4   3  11     1624.02     1621.88     70.98 o 
   5   3  11     7763.09     7785.78    143.11 o 
   6   3  11       12.62       34.40     17.33 o 
   7   3  11      598.90      605.26     42.73 o 
   8   3  11        8.34       35.35     18.11 o 
   9   3  11     6176.02     6269.01    123.44 o 
  10   3  11       22.93        0.00     22.68 o 
  11   3  11        2.92        0.00     23.73 o 
  12   3  11      237.43      198.30     38.82 o 
  13   3  11      281.39      261.68     41.11 o 
  14   3  11      399.99      611.09     57.36 o 
  15   3  11     3081.73     3184.07    110.80 o 
  16   3  11      254.68      401.65     51.54 o 
  17   3  11      428.26      660.12     88.30 o 
  18   3  11      467.44      511.78     57.05 o 
 -21   4  11      175.56      158.41     42.14 o 
 -20   4  11      150.24      198.82     42.38 o 
 -19   4  11       77.87       80.28     36.02 o 
 -18   4  11      204.08      170.23     39.54 o 
 -17   4  11       48.83       29.48     31.33 o 
 -16   4  11      780.70      756.60     59.92 o 
 -15   4  11       28.90       48.09     29.15 o 
 -14   4  11     1226.96     1161.71     96.32 o 
 -13   4  11       27.97       72.39     21.90 o 
 -12   4  11        7.67        0.80     19.34 o 
 -11   4  11      787.69      787.33     36.50 o 
 -10   4  11      483.28      478.59     32.19 o 
  -9   4  11      137.01      133.37     19.83 o 
  -8   4  11      964.51     1037.78     39.30 o 
  -7   4  11      631.49      627.69     47.28 o 
  -6   4  11      492.82      556.85     32.61 o 
  -5   4  11     4731.64     4561.72     83.93 o 
  -4   4  11     1577.47     1521.83     92.71 o 
  -3   4  11     6974.29     6184.59    102.54 o 
  -2   4  11     5360.28     5324.06     92.11 o 
  -1   4  11    12741.77    11710.49    167.46 o 
   0   4  11       19.24       20.63     13.51 o 
   1   4  11     2145.39     2234.77     64.80 o 
   2   4  11        4.86        9.29     13.40 o 
   3   4  11     2545.96     2629.91     55.68 o 
   4   4  11     1150.77     1110.18     59.10 o 
   5   4  11     6660.19     6641.49    114.05 o 
   6   4  11     3702.74     3764.62     72.22 o 
   7   4  11     2442.51     2381.27     66.42 o 
   8   4  11     1695.25     1712.12     59.43 o 
   9   4  11       14.06       12.28     18.24 o 
  10   4  11       38.65       58.98     24.25 o 
  11   4  11      794.74      710.17     56.25 o 
  12   4  11      319.14      272.53     41.08 o 
  13   4  11       25.06        9.22     30.50 o 
  14   4  11      455.99      385.26     48.19 o 
  15   4  11        0.11       25.76     31.02 o 
  16   4  11       91.12       20.58     32.03 o 
  17   4  11       45.19        8.87     31.22 o 
  18   4  11       49.32        7.28     32.55 o 
 -21   5  11       20.18        7.18     32.42 o 
 -20   5  11       60.88       62.79     34.39 o 
 -19   5  11        1.50       36.42     32.03 o 
 -18   5  11        4.82        9.23     31.54 o 
 -17   5  11     1796.40     1932.67    125.76 o 
 -16   5  11      318.36      370.55     48.36 o 
 -15   5  11     4463.23     4390.21    127.34 o 
 -14   5  11     1052.81     1112.97     73.11 o 
 -13   5  11      681.59      497.32     47.80 o 
 -12   5  11      545.40      502.18     37.19 o 
 -11   5  11     9397.78     9706.22    171.36 o 
 -10   5  11        2.91        0.00     20.57 o 
  -9   5  11      550.25      559.15     38.17 o 
  -8   5  11     3159.79     3032.78     70.33 o 
  -7   5  11     1084.88     1017.89     40.21 o 
  -6   5  11     1002.93     1117.87     40.73 o 
  -5   5  11     2148.04     2289.71     55.30 o 
  -4   5  11     6790.81     7186.83    116.91 o 
  -3   5  11     2763.90     2581.74     63.51 o 
  -2   5  11     1876.26     1960.33     51.10 o 
  -1   5  11       28.52        0.00     19.21 o 
   0   5  11      249.50      388.12     26.49 o 
   1   5  11        7.77       17.81     14.40 o 
   2   5  11     1764.95     1776.94     52.37 o 
   3   5  11     2105.47     1887.68     48.62 o 
   4   5  11      187.55      177.92     23.07 o 
   5   5  11     6032.98     6024.24    103.23 o 
   6   5  11     9218.98     9745.98    149.93 o 
   7   5  11     2813.43     2683.97     62.92 o 
   8   5  11     1740.28     1794.95     71.32 o 
   9   5  11      808.56      954.00     48.26 o 
  10   5  11      430.96      479.72     38.57 o 
  11   5  11     3561.68     3337.47    146.36 o 
  12   5  11     1214.37      955.98     66.09 o 
  13   5  11       33.25       29.32     30.43 o 
  14   5  11     1697.83     1937.39     97.99 o 
  15   5  11      726.78      959.13     70.58 o 
  16   5  11     1627.65     1609.17     91.78 o 
  17   5  11      206.95      192.60     47.36 o 
  18   5  11      218.47      128.94     49.62 o 
 -21   6  11      197.80      237.15     49.47 o 
 -20   6  11      186.60      142.61     40.58 o 
 -19   6  11      327.99      257.27     47.35 o 
 -18   6  11       28.31       29.41     31.39 o 
 -17   6  11      280.35      302.28     45.87 o 
 -16   6  11      113.31       73.29     57.79 o 
 -15   6  11     2044.24     1861.76     93.88 o 
 -14   6  11      545.42      504.83     50.63 o 
 -13   6  11     2308.76     2280.91    100.34 o 
 -12   6  11     1922.42     1831.76     85.09 o 
 -11   6  11      517.49      465.84     54.16 o 
 -10   6  11      107.38      126.60     34.80 o 
  -9   6  11      293.60      344.08     31.03 o 
  -8   6  11      289.06      272.82     23.44 o 
  -7   6  11      152.58      155.63     19.91 o 
  -6   6  11     1430.29     1274.96     44.97 o 
  -5   6  11       27.07       60.85     17.62 o 
  -4   6  11     4833.47     4368.70    105.84 o 
  -3   6  11       53.08       79.23     18.48 o 
  -2   6  11     9834.19     9268.67    143.52 o 
  -1   6  11      296.26      324.47     26.42 o 
   0   6  11     4429.50     4407.87     84.98 o 
   1   6  11     2269.29     2193.29     56.08 o 
   2   6  11        4.71       27.62     17.24 o 
   3   6  11     1532.50     1481.46     70.70 o 
   4   6  11     1190.51     1163.87     43.79 o 
   5   6  11      404.32      395.56     28.46 o 
   6   6  11     5361.72     5243.56     97.30 o 
   7   6  11       43.76       54.13     20.31 o 
   8   6  11     1031.44      971.82     58.81 o 
   9   6  11      176.21      172.28     28.11 o 
  10   6  11      278.30      313.43     34.18 o 
  11   6  11      594.93      596.06     45.27 o 
  12   6  11        8.54       18.75     28.26 o 
  13   6  11      210.78      146.61     36.42 o 
  14   6  11       53.30       84.88     33.95 o 
  15   6  11       74.73       72.29     33.74 o 
  16   6  11      180.89      163.47     49.33 o 
  17   6  11        2.03        0.00     35.99 o 
 -20   7  11        9.08       43.09     45.62 o 
 -19   7  11      984.75     1098.44     84.02 o 
 -18   7  11     1058.59     1002.58     75.75 o 
 -17   7  11     1504.84     1227.79    100.87 o 
 -16   7  11     2777.45     2533.72    140.37 o 
 -15   7  11     3280.61     3155.45    111.04 o 
 -14   7  11      277.22      365.62     47.01 o 
 -13   7  11     4383.99     3912.23    151.44 o 
 -12   7  11     4384.99     4215.64    132.98 o 
 -11   7  11     1375.86     1241.92     71.94 o 
 -10   7  11      155.12      150.39     34.04 o 
  -9   7  11       52.25       66.22     21.18 o 
  -8   7  11     8415.52     8120.80    149.48 o 
  -7   7  11     1186.16     1174.15     52.23 o 
  -6   7  11      127.83       88.79     19.73 o 
  -5   7  11     2825.40     3068.51     70.27 o 
  -4   7  11     2233.93     2280.08     64.25 o 
  -3   7  11      849.18      952.44     42.14 o 
  -2   7  11      691.30      658.26     38.39 o 
  -1   7  11     2496.71     2509.43     62.01 o 
   0   7  11     2552.66     2678.24     64.60 o 
   1   7  11        0.22       15.17     17.82 o 
   2   7  11       43.74       44.82     18.34 o 
   3   7  11     1172.10     1144.92     52.50 o 
   4   7  11     1503.61     1357.52     49.09 o 
   5   7  11      295.72      371.30     29.92 o 
   6   7  11     2535.02     2560.99     81.53 o 
   7   7  11      256.56      177.49     24.08 o 
   8   7  11      320.98      296.42     32.42 o 
   9   7  11    10058.91    10095.56    183.90 o 
  10   7  11      161.82      139.69     30.28 o 
  11   7  11     2202.49     1921.07     73.34 o 
  12   7  11      136.45      118.33     36.75 o 
  13   7  11        7.13       28.46     31.30 o 
  14   7  11      653.83      912.46     68.69 o 
  15   7  11     2075.50     2083.52     98.76 o 
  16   7  11      248.15      226.16     51.89 o 
  17   7  11        0.03        0.00     39.79 o 
 -19   8  11      471.58      514.95     61.59 o 
 -18   8  11       11.20        0.00     31.02 o 
 -17   8  11      730.53      831.27     70.69 o 
 -16   8  11      101.89      125.59     40.50 o 
 -15   8  11      650.33      700.65     62.99 o 
 -14   8  11       36.93       25.25     31.16 o 
 -13   8  11      305.52      158.42     37.72 o 
 -12   8  11       57.00       67.89     31.44 o 
 -11   8  11        7.84        0.00     26.79 o 
 -10   8  11      452.42      477.54     48.02 o 
  -9   8  11     1457.21     1300.60     73.18 o 
  -8   8  11     2063.38     1970.20     78.85 o 
  -7   8  11     1225.75     1115.51     55.20 o 
  -6   8  11     1409.89     1275.39     57.62 o 
  -5   8  11     1005.95      939.79     56.78 o 
  -4   8  11       18.38       13.02     17.37 o 
  -3   8  11     1876.29     1812.06     53.48 o 
  -2   8  11      267.58      201.44     25.11 o 
  -1   8  11     1154.89     1119.93     48.05 o 
   0   8  11     1361.60     1374.26     49.90 o 
   1   8  11     2075.16     2058.88     58.37 o 
   2   8  11     8095.11     8008.47    185.29 o 
   3   8  11      113.50      130.83     23.29 o 
   4   8  11     1167.03     1099.75     73.51 o 
   5   8  11     1626.67     1544.79     52.88 o 
   6   8  11      689.10      611.31     37.58 o 
   7   8  11     2176.83     2147.72     61.64 o 
   8   8  11     1285.18     1344.68     58.46 o 
   9   8  11        7.27       42.88     21.76 o 
  10   8  11      984.91     1186.55     61.59 o 
  11   8  11     2106.63     1944.16     82.57 o 
  12   8  11       86.23       96.19     35.20 o 
  13   8  11       96.06       62.43     30.73 o 
  14   8  11       92.56      141.39     41.87 o 
  15   8  11       40.93       46.07     41.98 o 
  16   8  11      198.38      201.23     52.66 o 
 -19   9  11      706.50      805.41    118.52 o 
 -18   9  11      219.22      220.64     47.40 o 
 -17   9  11     2586.32     2404.08    131.64 o 
 -16   9  11      121.71      109.84     39.69 o 
 -15   9  11      777.30     1007.87     75.79 o 
 -14   9  11      837.66      915.68     71.22 o 
 -13   9  11        3.38        1.60     29.20 o 
 -12   9  11      305.38      237.54     41.28 o 
 -11   9  11     4369.41     4295.36    128.14 o 
 -10   9  11     1262.91     1279.19     76.03 o 
  -9   9  11      433.40      454.17     48.59 o 
  -8   9  11        2.18        0.00     24.62 o 
  -7   9  11     8498.39     8127.40    182.06 o 
  -6   9  11      751.19      731.55     44.13 o 
  -5   9  11       56.96       58.61     19.20 o 
  -4   9  11      307.36      266.64     30.40 o 
  -3   9  11      219.08      262.49     27.26 o 
  -2   9  11      455.24      476.89     33.98 o 
  -1   9  11     7073.53     7043.36    124.30 o 
   0   9  11      623.79      699.31     40.08 o 
   1   9  11     4878.89     4789.21     96.21 o 
   2   9  11       96.75       93.48     22.27 o 
   3   9  11      328.50      339.86     30.66 o 
   4   9  11     1330.41     1374.14     53.89 o 
   5   9  11      247.04      440.48     34.45 o 
   6   9  11       18.24       45.54     20.60 o 
   7   9  11     1600.64     1370.15     62.91 o 
   8   9  11     1258.86     1324.66     65.18 o 
   9   9  11     3710.67     3748.07    159.77 o 
  10   9  11     1029.20      991.82     57.81 o 
  11   9  11      179.55      252.02     35.22 o 
  12   9  11      474.59      466.12     66.65 o 
  13   9  11      548.89      741.78    115.85 o 
  14   9  11     1171.94     1263.86    207.45 o 
  15   9  11       93.84      117.54     39.40 o 
 -18  10  11      251.24      187.12     47.30 o 
 -17  10  11      149.72      144.67     42.43 o 
 -16  10  11        0.21        0.00     30.93 o 
 -15  10  11      878.99      944.97     74.73 o 
 -14  10  11      281.16      232.92     45.96 o 
 -13  10  11      280.90      332.84     48.72 o 
 -12  10  11      745.85      587.91     68.84 o 
 -11  10  11      259.73      271.29     43.85 o 
 -10  10  11        4.89       22.56     28.75 o 
  -9  10  11      404.86      282.64     42.19 o 
  -8  10  11      243.94      208.15     38.18 o 
  -7  10  11     1154.38     1111.11     69.96 o 
  -6  10  11       91.75       49.49     28.70 o 
  -5  10  11      375.18      303.23     33.20 o 
  -4  10  11      890.23      810.83     49.14 o 
  -3  10  11     1028.13      984.79     45.15 o 
  -2  10  11        1.06        0.00     18.56 o 
  -1  10  11     1828.56     1768.17     57.63 o 
   0  10  11     3213.98     3161.32     77.15 o 
   1  10  11      351.21      383.92     44.77 o 
   2  10  11      727.88      771.73     43.16 o 
   3  10  11      932.18      945.11     47.31 o 
   4  10  11     1039.43     1081.46     50.67 o 
   5  10  11       10.81        0.00     18.37 o 
   6  10  11      446.81      375.62     36.09 o 
   7  10  11      106.17       90.73     24.91 o 
   8  10  11       29.51       19.78     24.58 o 
   9  10  11      217.21      320.93     36.99 o 
  10  10  11      862.86      817.01     62.98 o 
  11  10  11      262.30      260.60     64.22 o 
  12  10  11      372.49      401.35     49.56 o 
  13  10  11       38.90       39.62     62.32 o 
  14  10  11        0.07       52.50     41.28 o 
  15  10  11      265.74      303.07     77.33 o 
 -17  11  11      116.42      108.21     63.15 o 
 -16  11  11       55.27       26.32     36.42 o 
 -15  11  11      301.90      250.05     48.22 o 
 -14  11  11     1224.88     1348.83     88.50 o 
 -13  11  11      985.49      966.28     73.97 o 
 -12  11  11     1076.34     1056.33     75.74 o 
 -11  11  11      221.49      183.31     40.20 o 
 -10  11  11       80.42       75.97     33.56 o 
  -9  11  11       40.02        8.05     29.80 o 
  -8  11  11     3187.83     3103.28    117.70 o 
  -7  11  11      333.12      378.48     47.52 o 
  -6  11  11     1247.18     1331.94     78.36 o 
  -5  11  11     3602.50     3240.76    107.15 o 
  -4  11  11      653.74      745.88     48.10 o 
  -3  11  11      855.25      733.37     72.92 o 
  -2  11  11      632.19      706.09     47.88 o 
  -1  11  11     1454.66     1554.44     56.25 o 
   0  11  11      425.88      433.37     36.28 o 
   1  11  11      157.46      175.96     26.98 o 
   2  11  11     1966.44     1996.66     62.22 o 
   3  11  11       67.19       12.60     22.74 o 
   4  11  11      261.61      198.75     27.96 o 
   5  11  11      315.77      457.04     33.92 o 
   6  11  11      152.15      174.80     27.05 o 
   7  11  11      538.62      484.27     39.50 o 
   8  11  11     4182.98     4108.62    105.71 o 
   9  11  11      160.00      206.64     34.38 o 
  10  11  11       92.72      131.51     36.05 o 
  11  11  11       18.12        0.00     28.23 o 
  12  11  11     1647.61     1656.73     90.74 o 
  13  11  11      117.57       59.21     53.55 o 
 -16  12  11      237.70      272.64     51.71 o 
 -15  12  11        8.14       38.17     38.51 o 
 -14  12  11      150.24      146.18     42.57 o 
 -13  12  11       17.18       48.17     37.51 o 
 -12  12  11       74.31       54.98     35.49 o 
 -11  12  11      194.65      160.93     50.57 o 
 -10  12  11      281.88      305.57     48.64 o 
  -9  12  11      187.35      178.48     43.19 o 
  -8  12  11      108.60       83.55     36.41 o 
  -7  12  11        4.24       28.29     29.88 o 
  -6  12  11      203.76      181.99     39.64 o 
  -5  12  11      240.22      296.03     43.21 o 
  -4  12  11      207.25      221.96     50.71 o 
  -3  12  11      206.24      201.13     38.32 o 
  -2  12  11       48.78       43.03     24.60 o 
  -1  12  11      209.56      168.23     27.80 o 
   0  12  11       52.74       63.81     22.93 o 
   1  12  11     1022.12     1018.35     51.33 o 
   2  12  11      113.61      123.73     25.56 o 
   3  12  11      891.82      833.03     48.33 o 
   4  12  11       11.58        0.00     20.49 o 
   5  12  11     1058.39     1055.82     59.40 o 
   6  12  11       35.39       67.10     24.42 o 
   7  12  11        8.13        9.04     22.23 o 
   8  12  11       16.39        5.71     24.35 o 
   9  12  11      109.87      135.83     54.97 o 
  10  12  11       71.72      178.40     45.22 o 
  11  12  11      164.67      225.20     42.80 o 
  12  12  11      168.63      262.71     53.70 o 
 -14  13  11        8.14        0.00     45.96 o 
 -13  13  11       94.06       99.49     42.45 o 
 -12  13  11       14.69        0.00     32.80 o 
 -11  13  11     1725.73     1791.81    104.08 o 
 -10  13  11        2.85       32.98     33.31 o 
  -9  13  11      434.37      407.67     55.30 o 
  -8  13  11      377.91      424.59     53.02 o 
  -7  13  11      271.66      290.57     46.80 o 
  -6  13  11        0.14        0.00     40.67 o 
  -5  13  11      400.95      391.42     51.54 o 
  -4  13  11      145.71       94.53     38.80 o 
  -3  13  11      106.93       54.77     37.70 o 
  -2  13  11      192.12      142.48     37.96 o 
  -1  13  11     3531.72     3517.40    105.19 o 
   0  13  11        2.96        5.79     21.27 o 
   1  13  11      424.70      354.37     35.32 o 
   2  13  11      255.23      233.86     36.73 o 
   3  13  11      310.79      325.83     34.52 o 
   4  13  11      208.47      189.17     31.78 o 
   5  13  11      528.34      560.10     46.22 o 
   6  13  11      103.43      147.97     28.89 o 
   7  13  11      126.31       77.89     28.83 o 
   8  13  11      797.38     1063.42     94.99 o 
   9  13  11     1041.50     1143.49    102.21 o 
  10  13  11       59.33       28.59     38.40 o 
  11  13  11      514.46      533.09     97.25 o 
 -12  14  11      747.54      706.98     71.40 o 
 -11  14  11      182.04      129.56     44.52 o 
 -10  14  11      937.22      897.27     88.30 o 
  -9  14  11        1.68        0.00     31.33 o 
  -8  14  11       22.35       54.59     35.96 o 
  -7  14  11      466.28      568.13     60.29 o 
  -6  14  11       57.19       92.09     35.49 o 
  -5  14  11      104.65       77.88     36.83 o 
  -4  14  11      115.71      149.89     39.78 o 
  -3  14  11      186.70      237.62     44.02 o 
  -2  14  11       85.80       36.37     40.13 o 
  -1  14  11       32.39       59.02     33.36 o 
   0  14  11       69.03       56.72     27.65 o 
   1  14  11       16.98       23.16     24.23 o 
   2  14  11      781.52      939.02     55.83 o 
   3  14  11      465.61      468.01     40.17 o 
   4  14  11      156.96      137.76     29.90 o 
   5  14  11        1.38        0.00     24.81 o 
   6  14  11       82.66       24.37     39.88 o 
   7  14  11       52.58       99.92     37.00 o 
   8  14  11       86.54      127.94     38.54 o 
   9  14  11       91.05      137.98     49.62 o 
 -10  15  11      475.84      447.77     78.40 o 
  -9  15  11       52.54       65.19     38.44 o 
  -8  15  11       63.79       39.78     36.80 o 
  -7  15  11      441.48      413.72     56.55 o 
  -6  15  11        0.34        3.51     33.98 o 
  -5  15  11      961.93      975.52     76.96 o 
  -4  15  11     4593.35     4470.95    140.40 o 
  -3  15  11      816.31      967.78     81.91 o 
  -2  15  11     1293.53     1375.65     85.02 o 
  -1  15  11      601.32      603.28     59.51 o 
   0  15  11      220.30      312.02     48.15 o 
   1  15  11      129.20      109.34     37.31 o 
   2  15  11     1452.58     1322.40     70.23 o 
   3  15  11        0.01        6.33     25.12 o 
   4  15  11      112.00       63.63     31.54 o 
   5  15  11      551.57      685.09     54.87 o 
   6  15  11     2841.65     2593.05     99.97 o 
   7  15  11       68.17       57.98     41.98 o 
  -6  16  11     1026.33      855.24     74.96 o 
  -5  16  11      121.19      165.75     46.82 o 
  -4  16  11        4.94       49.18     37.69 o 
  -3  16  11      815.19      804.69     71.49 o 
  -2  16  11      298.64      282.28     51.33 o 
  -1  16  11      255.94      251.89     57.79 o 
   0  16  11       37.30       55.05     35.08 o 
   1  16  11       18.24        0.00     31.35 o 
   2  16  11      499.13      538.67     67.89 o 
   3  16  11      182.65      195.96     53.52 o 
 -22   0  12       28.56      101.96     81.57 o 
 -20   0  12      295.52      323.76     64.79 o 
 -18   0  12      690.72      576.28     59.73 o 
 -16   0  12     1026.77     1039.74    141.95 o 
 -14   0  12     7948.35     7959.51    193.96 o 
 -12   0  12      317.37      346.68     41.77 o 
 -10   0  12     1877.33     2116.73     79.62 o 
  -8   0  12    10735.91    10685.65    226.88 o 
  -6   0  12     2522.86     2233.36     76.20 o 
  -4   0  12        2.25        9.60     17.68 o 
  -2   0  12     4417.24     4070.69    105.02 o 
   0   0  12     3624.85     3694.25    111.92 o 
   2   0  12     2823.19     2523.95    108.80 o 
   4   0  12      999.40     1173.30    181.67 o 
   6   0  12     4697.40     4890.54    172.89 o 
   8   0  12      218.48      307.44     54.39 o 
  10   0  12     1660.63     1881.57    236.35 o 
  12   0  12        5.78       32.10     41.27 o 
  14   0  12      438.39      292.80     66.50 o 
  16   0  12     2284.11     2370.84    176.11 o 
  18   0  12     2342.53     1851.76    247.48 o 
 -22   1  12      217.21      189.64     64.80 o 
 -21   1  12        2.62        0.15     38.86 o 
 -20   1  12        8.06       19.80     39.49 o 
 -19   1  12        0.10        0.00     27.06 o 
 -18   1  12       71.73       89.51     52.70 o 
 -17   1  12       23.56       12.37     23.48 o 
 -16   1  12        8.65        0.00     20.24 o 
 -15   1  12       67.42       20.61     20.50 o 
 -14   1  12      101.89       90.39     22.55 o 
 -13   1  12      945.77      923.40     44.29 o 
 -12   1  12      210.03      159.54     23.74 o 
 -11   1  12     1015.25     1003.10     44.66 o 
 -10   1  12        2.13        0.00     15.59 o 
  -9   1  12      106.24       91.77     19.44 o 
  -8   1  12       55.14       39.82     16.39 o 
  -7   1  12     5167.34     4911.98     89.41 o 
  -6   1  12      225.88      331.70     27.91 o 
  -5   1  12      392.21      378.18     25.92 o 
  -4   1  12     3214.76     3097.74     63.74 o 
  -3   1  12       57.98       43.65     18.24 o 
  -2   1  12     1751.11     1730.41     43.68 o 
  -1   1  12      347.18      289.13     20.25 o 
   0   1  12     3108.43     3022.93     57.96 o 
   1   1  12     3270.49     2898.34     68.87 o 
   2   1  12     3284.06     2971.34     84.75 o 
   3   1  12     2221.44     2133.60     71.36 o 
   4   1  12     1432.64     1409.23     88.99 o 
   5   1  12     1525.40     1559.84     67.07 o 
   6   1  12      584.51      544.31     46.05 o 
   7   1  12     1531.66     1519.21     70.09 o 
   8   1  12     1362.37     1477.87     71.71 o 
   9   1  12      506.89      528.54     47.74 o 
  10   1  12      237.83      280.81     38.51 o 
  11   1  12      220.30      218.82     47.63 o 
  12   1  12      726.58      602.35     89.87 o 
  13   1  12       94.35      131.21     36.57 o 
  14   1  12       41.56        8.00     28.15 o 
  15   1  12      198.16      253.15     47.89 o 
  16   1  12        2.00        0.00     30.53 o 
  17   1  12      176.80      138.37     41.37 o 
  18   1  12        9.85       60.45     37.08 o 
 -22   2  12       63.37       46.40     39.86 o 
 -21   2  12       51.38       24.09     39.62 o 
 -20   2  12     1395.56     1516.83     88.08 o 
 -19   2  12      549.82      543.11     56.72 o 
 -18   2  12      322.12      285.40     48.29 o 
 -17   2  12        7.03       59.28     26.00 o 
 -16   2  12      506.06      452.70     40.77 o 
 -15   2  12     1617.55     1682.62     58.53 o 
 -14   2  12       69.31      108.87     21.95 o 
 -13   2  12      311.87      329.01     29.81 o 
 -12   2  12     1680.70     1652.97     51.51 o 
 -11   2  12     2678.25     2589.69     63.99 o 
 -10   2  12     2384.23     2397.72     91.68 o 
  -9   2  12     1645.50     1740.70     73.23 o 
  -8   2  12        6.28        0.00     15.20 o 
  -7   2  12    22837.97    23362.40    307.50 o 
  -6   2  12      543.82      554.78     30.91 o 
  -5   2  12     2575.45     2676.69     59.82 o 
  -4   2  12     1236.92     1164.97     37.56 o 
  -3   2  12     1411.56     1251.88     38.09 o 
  -2   2  12     7658.53     8070.54    123.48 o 
  -1   2  12     6728.91     6345.25    102.04 o 
   0   2  12      840.93     1069.85     35.51 o 
   1   2  12     1179.84     1134.71     89.74 o 
   2   2  12     2112.56     2276.76     57.08 o 
   3   2  12     9216.85     9566.09    184.85 o 
   4   2  12      924.08      798.05     50.72 o 
   5   2  12     1900.78     1789.17     68.78 o 
   6   2  12      643.96      669.83     49.38 o 
   7   2  12      362.73      451.48     43.38 o 
   8   2  12     4440.62     4122.91    114.79 o 
   9   2  12     6765.43     6962.48    162.95 o 
  10   2  12      378.41      403.95     44.61 o 
  11   2  12     2055.79     2168.91     85.83 o 
  12   2  12      160.69      217.96     38.85 o 
  13   2  12     5024.18     5129.91    143.05 o 
  14   2  12     2628.09     2935.94    106.18 o 
  15   2  12     3688.31     3441.78    169.72 o 
  16   2  12      133.17      132.51     54.86 o 
  17   2  12     1208.59      826.06     70.47 o 
  18   2  12       46.87       11.37     39.33 o 
 -21   3  12       36.09       12.45     32.43 o 
 -20   3  12      675.78      674.29     61.75 o 
 -19   3  12       52.57        0.00     29.43 o 
 -18   3  12      172.33      245.14     62.34 o 
 -17   3  12        2.67        9.82     29.12 o 
 -16   3  12      201.10      161.09     36.25 o 
 -15   3  12     1531.46     1618.13    103.46 o 
 -14   3  12       41.17       49.96     23.47 o 
 -13   3  12      205.23      226.84     25.94 o 
 -12   3  12     1965.06     1886.81     54.59 o 
 -11   3  12      107.84       84.37     20.59 o 
 -10   3  12     2196.12     2493.84     62.14 o 
  -9   3  12      172.29      194.40     25.56 o 
  -8   3  12     1524.21     1495.43     47.42 o 
  -7   3  12     1830.61     1993.64     52.89 o 
  -6   3  12       95.51       67.54     19.92 o 
  -5   3  12      146.29       99.31     17.92 o 
  -4   3  12     1591.37     1527.17     44.52 o 
  -3   3  12     1369.48     1229.62     44.40 o 
  -2   3  12        2.63       35.87     15.01 o 
  -1   3  12      328.11      409.21     29.71 o 
   0   3  12      300.38      218.95     19.38 o 
   1   3  12        6.23       24.00     15.89 o 
   2   3  12      208.44      109.12     26.11 o 
   3   3  12     4225.17     4142.10     90.92 o 
   4   3  12      527.76      498.89     40.16 o 
   5   3  12     8312.93     8471.08    147.72 o 
   6   3  12     1043.31     1019.17     52.79 o 
   7   3  12      946.56      884.42     39.21 o 
   8   3  12      416.13      432.06     43.03 o 
   9   3  12      169.74      125.08     30.67 o 
  10   3  12      651.73      672.32     54.24 o 
  11   3  12      289.56      160.63     35.41 o 
  12   3  12       87.50      137.29     36.13 o 
  13   3  12       35.17        0.00     28.51 o 
  14   3  12      192.97      170.75     40.04 o 
  15   3  12        0.12       30.99     32.69 o 
  16   3  12      130.37       63.32     35.69 o 
  17   3  12       91.65       93.28     36.34 o 
  18   3  12       39.93       54.74     35.22 o 
 -21   4  12      168.90      128.24     40.62 o 
 -20   4  12        3.16       35.70     38.80 o 
 -19   4  12       61.01       27.51     32.90 o 
 -18   4  12      421.34      460.45     52.87 o 
 -17   4  12      690.61      732.45     62.17 o 
 -16   4  12      553.19      653.82     58.08 o 
 -15   4  12     1724.20     1821.00     86.57 o 
 -14   4  12     3891.90     3950.98    117.01 o 
 -13   4  12      423.51      426.53     58.41 o 
 -12   4  12      600.63      541.90     39.46 o 
 -11   4  12     2448.28     2522.75     62.30 o 
 -10   4  12     1272.23     1349.39     46.38 o 
  -9   4  12     2251.95     2140.98     55.64 o 
  -8   4  12    14843.50    15594.14    219.55 o 
  -7   4  12      464.60      478.27     30.50 o 
  -6   4  12      546.24      555.86     31.93 o 
  -5   4  12       92.46      225.85     25.01 o 
  -4   4  12     3374.57     3525.17     72.14 o 
  -3   4  12     1129.73      917.11     38.54 o 
  -2   4  12      188.25      197.85     21.28 o 
  -1   4  12     6668.96     7261.04    117.05 o 
   0   4  12      787.93      815.82     34.51 o 
   1   4  12     1306.38     1490.55     61.21 o 
   2   4  12     1812.93     2014.81     48.52 o 
   3   4  12      140.52      148.86     16.33 o 
   4   4  12      202.24      228.50     28.97 o 
   5   4  12    14398.83    15556.12    243.93 o 
   6   4  12     9849.38     9388.17    164.40 o 
   7   4  12        2.72        5.51     17.56 o 
   8   4  12        7.40        0.00     22.20 o 
   9   4  12     1083.75     1084.69     67.76 o 
  10   4  12      432.77      411.53     45.74 o 
  11   4  12      938.23      934.32     68.23 o 
  12   4  12      554.64      675.91     58.27 o 
  13   4  12     1720.33     1836.50     94.30 o 
  14   4  12      175.96      291.87     46.17 o 
  15   4  12     2355.63     2502.46    100.97 o 
  16   4  12      346.31      282.86     46.76 o 
  17   4  12        0.71        0.00     29.89 o 
  18   4  12       81.85       78.38     37.95 o 
 -21   5  12      156.02      168.04     45.03 o 
 -20   5  12      122.92      154.49     41.36 o 
 -19   5  12       27.80        0.00     30.28 o 
 -18   5  12       25.24       52.13     44.08 o 
 -17   5  12      391.04      393.72     49.70 o 
 -16   5  12      610.37      573.80     77.33 o 
 -15   5  12      174.11      119.09     35.15 o 
 -14   5  12      374.90      355.52     44.77 o 
 -13   5  12      389.64      392.85     52.94 o 
 -12   5  12       96.92      111.46     25.14 o 
 -11   5  12     2080.49     2296.81     69.19 o 
 -10   5  12      539.65      507.23     58.32 o 
  -9   5  12      683.08      757.44     36.95 o 
  -8   5  12        8.79        0.00     17.41 o 
  -7   5  12      530.16      613.90     34.16 o 
  -6   5  12      322.42      317.87     25.51 o 
  -5   5  12      872.92      841.69     38.93 o 
  -4   5  12      842.77      658.14     34.41 o 
  -3   5  12     1506.94     1353.36     52.25 o 
  -2   5  12      594.93      587.52     39.52 o 
  -1   5  12        0.72       14.34     15.57 o 
   0   5  12      474.57      466.74     29.63 o 
   1   5  12      897.97      890.18     39.52 o 
   2   5  12       20.06        0.00     15.23 o 
   3   5  12      704.71      673.75     31.75 o 
   4   5  12     4623.62     4550.50     96.17 o 
   5   5  12       41.01       32.32     21.08 o 
   6   5  12     3657.05     3823.26     90.62 o 
   7   5  12        4.46        0.00     17.75 o 
   8   5  12      186.83      144.61     25.72 o 
   9   5  12      979.06     1000.98     64.36 o 
  10   5  12      189.64      100.32     31.62 o 
  11   5  12      295.11      218.12     40.10 o 
  12   5  12      921.77      962.47     68.49 o 
  13   5  12       63.00      136.01     44.68 o 
  14   5  12       65.68       79.62     36.39 o 
  15   5  12       15.67       38.93     31.85 o 
  16   5  12       38.56        8.46     31.97 o 
  17   5  12        0.52        0.00     31.10 o 
 -20   6  12      864.07     1025.39     79.50 o 
 -19   6  12      393.64      286.91     47.84 o 
 -18   6  12      459.90      390.29     51.80 o 
 -17   6  12        0.87       20.18     36.18 o 
 -16   6  12      602.65      561.42     56.68 o 
 -15   6  12     3970.90     3761.32    132.16 o 
 -14   6  12     1094.89      988.26     69.22 o 
 -13   6  12      441.64      240.83     66.62 o 
 -12   6  12      256.22      356.20     65.02 o 
 -11   6  12       56.15       25.47     25.57 o 
 -10   6  12      517.12      564.60     50.50 o 
  -9   6  12      132.09      102.21     36.12 o 
  -8   6  12     3489.56     3791.82     78.48 o 
  -7   6  12     4599.92     5069.08    102.25 o 
  -6   6  12       80.25       46.18     21.97 o 
  -5   6  12     4136.85     4110.85     82.70 o 
  -4   6  12     2465.94     2995.07     67.94 o 
  -3   6  12     2545.79     2610.78     62.79 o 
  -2   6  12     2962.37     2977.28     67.57 o 
  -1   6  12     4526.86     4601.08     88.46 o 
   0   6  12        0.03        6.04     15.81 o 
   1   6  12     1589.41     1634.28     49.63 o 
   2   6  12     8017.32     8412.63    135.03 o 
   3   6  12     3400.83     3453.45     91.05 o 
   4   6  12     2702.58     2739.64     64.30 o 
   5   6  12     4580.78     4690.22     90.29 o 
   6   6  12     2563.44     2504.98     72.38 o 
   7   6  12       51.39       19.93     19.54 o 
   8   6  12     1075.78      996.91     50.99 o 
   9   6  12      866.01     1054.90     55.80 o 
  10   6  12     4310.54     4524.55    128.84 o 
  11   6  12     3849.43     4148.67    124.67 o 
  12   6  12      747.46      731.18     61.24 o 
  13   6  12      697.01      995.37     71.36 o 
  14   6  12      573.78      578.24     57.71 o 
  15   6  12        0.08        9.76     31.89 o 
  16   6  12      178.51      194.32     44.15 o 
  17   6  12      324.64      263.17     57.19 o 
 -20   7  12       45.55        0.00     33.40 o 
 -19   7  12        3.68        0.00     37.19 o 
 -18   7  12       72.92       39.18     33.96 o 
 -17   7  12       26.04       35.54     33.88 o 
 -16   7  12        0.04        0.00     33.71 o 
 -15   7  12      957.92      989.83    106.49 o 
 -14   7  12      649.72      602.81     62.34 o 
 -13   7  12      684.11      715.50     79.47 o 
 -12   7  12       51.53       23.88     28.30 o 
 -11   7  12     1560.20     1399.76    128.16 o 
 -10   7  12        5.27       37.52     27.22 o 
  -9   7  12      339.02      324.12     31.99 o 
  -8   7  12      583.62      552.18     39.26 o 
  -7   7  12      779.10      755.63     36.90 o 
  -6   7  12       23.22       58.12     18.36 o 
  -5   7  12     2879.69     2959.29     68.43 o 
  -4   7  12     3051.73     2995.16     69.36 o 
  -3   7  12     2640.06     2604.25     64.61 o 
  -2   7  12     1558.53     1461.13     49.67 o 
  -1   7  12      789.36      809.79     40.62 o 
   0   7  12      456.16      504.86     33.17 o 
   1   7  12     1588.55     1493.64     49.99 o 
   2   7  12     5646.00     5878.77    106.77 o 
   3   7  12       47.47       24.14     18.45 o 
   4   7  12      906.52      968.80     43.84 o 
   5   7  12     2434.80     2481.89     63.28 o 
   6   7  12      485.67      476.72     38.51 o 
   7   7  12      562.33      618.34     43.48 o 
   8   7  12      118.74      140.89     27.46 o 
   9   7  12     2084.77     2071.52     93.71 o 
  10   7  12      142.59      133.93     54.32 o 
  11   7  12      341.54      312.32     44.11 o 
  12   7  12      433.71      357.90     46.53 o 
  13   7  12      113.66      136.72     68.10 o 
  14   7  12        2.13        0.00     29.56 o 
  15   7  12      108.64      109.41     38.32 o 
  16   7  12       19.91       46.16     43.49 o 
 -19   8  12       13.21       34.79     48.96 o 
 -18   8  12       77.16       55.24     37.20 o 
 -17   8  12      836.17      646.82     64.47 o 
 -16   8  12      229.80      245.12     59.93 o 
 -15   8  12        8.82        6.56     31.74 o 
 -14   8  12       67.51        0.00     31.10 o 
 -13   8  12      172.56      190.56     40.38 o 
 -12   8  12      252.00      250.83     43.35 o 
 -11   8  12     1639.73     1306.19     76.75 o 
 -10   8  12       41.73       36.07     27.77 o 
  -9   8  12      169.74       88.02     30.80 o 
  -8   8  12     1044.94      981.55     75.99 o 
  -7   8  12      377.55      409.57     48.93 o 
  -6   8  12     4263.24     4179.78     84.92 o 
  -5   8  12      393.40      498.89     50.02 o 
  -4   8  12      797.52      784.55     41.73 o 
  -3   8  12     3518.46     3727.22     81.30 o 
  -2   8  12      528.89      529.78     35.09 o 
  -1   8  12     2801.66     2872.03     75.99 o 
   0   8  12     2428.00     2353.53     63.06 o 
   1   8  12      575.28      540.69     58.58 o 
   2   8  12       71.68       88.97     22.17 o 
   3   8  12     2199.83     2196.92     60.69 o 
   4   8  12     4743.27     4965.72    104.18 o 
   5   8  12     3182.74     3088.22     74.14 o 
   6   8  12       29.54       32.04     22.99 o 
   7   8  12        0.34        0.00     19.15 o 
   8   8  12     1077.94     1218.68     87.05 o 
   9   8  12       60.31       31.36     24.60 o 
  10   8  12     1541.74     1542.12     73.06 o 
  11   8  12       84.30       69.74     42.28 o 
  12   8  12       67.77       89.51     35.50 o 
  13   8  12     2329.23     2131.60     95.72 o 
  14   8  12     1199.11     1107.84    127.31 o 
  15   8  12      511.81      598.11    119.57 o 
 -18   9  12       86.76       20.33     33.77 o 
 -17   9  12      173.21      159.05     43.61 o 
 -16   9  12       34.28       77.37     37.52 o 
 -15   9  12        0.97        0.00     30.50 o 
 -14   9  12       24.40        0.00     51.37 o 
 -13   9  12      374.02      381.98     50.57 o 
 -12   9  12     1073.93      824.71     66.17 o 
 -11   9  12       10.45        7.99     41.21 o 
 -10   9  12      337.12      272.35     53.25 o 
  -9   9  12      519.79      540.24     60.20 o 
  -8   9  12        2.43        0.70     26.20 o 
  -7   9  12      609.66      526.21     50.30 o 
  -6   9  12      632.63      609.18     42.49 o 
  -5   9  12       12.71        0.00     19.82 o 
  -4   9  12      326.07      362.58     30.02 o 
  -3   9  12      176.63      173.05     24.74 o 
  -2   9  12      611.31      621.14     38.70 o 
  -1   9  12        0.34        7.66     19.62 o 
   0   9  12     5714.63     5716.99    109.21 o 
   1   9  12      978.06      860.13     44.30 o 
   2   9  12     1117.01     1166.07     50.90 o 
   3   9  12      641.55      629.16     49.44 o 
   4   9  12       58.58       98.48     22.55 o 
   5   9  12       73.04       65.63     21.64 o 
   6   9  12        0.07        0.00     20.14 o 
   7   9  12        0.12        0.00     27.44 o 
   8   9  12     1836.48     2126.58     74.44 o 
   9   9  12       89.04      188.06     49.23 o 
  10   9  12      741.04      743.78     52.65 o 
  11   9  12      295.13      277.60     43.82 o 
  12   9  12       26.13        1.12     36.39 o 
  13   9  12      778.40      891.96     83.52 o 
  14   9  12       69.04       80.47     43.62 o 
  15   9  12        0.02       71.36     46.13 o 
 -17  10  12        7.85        0.00     50.03 o 
 -16  10  12       33.19       25.91     37.47 o 
 -15  10  12      178.36      194.39     44.18 o 
 -14  10  12     1232.95     1220.07     84.23 o 
 -13  10  12        0.06       16.91     31.66 o 
 -12  10  12      669.38      648.73     61.02 o 
 -11  10  12      198.20      227.41     55.39 o 
 -10  10  12      157.08      202.10     41.10 o 
  -9  10  12      554.48      580.00     55.28 o 
  -8  10  12       88.87       85.11     33.45 o 
  -7  10  12       48.14       16.35     25.77 o 
  -6  10  12     1352.87     1338.86     77.17 o 
  -5  10  12      146.83      203.95     48.39 o 
  -4  10  12     2256.71     2111.09     71.12 o 
  -3  10  12      885.88      952.39     59.83 o 
  -2  10  12       21.22       10.53     19.30 o 
  -1  10  12     1057.56     1046.88     49.86 o 
   0  10  12      374.41      387.46     32.55 o 
   1  10  12     2478.56     2763.58     72.17 o 
   2  10  12      304.00      400.33     33.69 o 
   3  10  12     3918.46     3711.27    101.14 o 
   4  10  12      364.50      360.84     32.58 o 
   5  10  12     1731.69     1678.61     59.96 o 
   6  10  12     1241.13     1274.38     64.24 o 
   7  10  12      362.23      351.06     38.33 o 
   8  10  12      747.36      789.09     53.05 o 
   9  10  12       88.53       32.51     31.04 o 
  10  10  12        0.02        0.00     28.47 o 
  11  10  12      338.75      386.51     48.45 o 
  12  10  12     4711.55     4851.96    169.93 o 
  13  10  12       14.60       59.55     43.04 o 
  14  10  12       25.47       67.62     45.06 o 
 -16  11  12       52.96       16.13     34.56 o 
 -15  11  12      348.98      277.84     50.00 o 
 -14  11  12      323.97      345.95     52.29 o 
 -13  11  12      130.32      139.60     59.40 o 
 -12  11  12      919.63      972.29     75.61 o 
 -11  11  12        2.75        0.00     30.55 o 
 -10  11  12      123.02       79.78     35.93 o 
  -9  11  12      447.35      464.77     65.55 o 
  -8  11  12      152.26      140.82     37.46 o 
  -7  11  12       18.36        0.00     25.99 o 
  -6  11  12      908.22      826.27     63.80 o 
  -5  11  12       61.91       73.28     31.84 o 
  -4  11  12       39.48       70.71     36.66 o 
  -3  11  12      834.57      804.93     74.48 o 
  -2  11  12      156.15      133.04     38.41 o 
  -1  11  12      456.26      507.01     37.27 o 
   0  11  12      141.94       63.31     32.88 o 
   1  11  12     2234.31     2169.37     82.70 o 
   2  11  12        7.88        6.86     21.53 o 
   3  11  12      187.28      173.11     27.65 o 
   4  11  12      697.41      867.06     48.26 o 
   5  11  12      206.83      178.48     27.89 o 
   6  11  12     1040.32     1267.08     77.95 o 
   7  11  12      153.14      189.67     33.19 o 
   8  11  12      319.03      321.55     54.04 o 
   9  11  12      676.10      836.31     58.42 o 
  10  11  12      276.41      372.07     46.64 o 
  11  11  12      129.64       92.44     47.70 o 
  12  11  12      199.01      192.09     51.28 o 
  13  11  12        0.31        0.00     34.56 o 
 -15  12  12       50.28       79.58     40.02 o 
 -14  12  12      638.92      735.26     91.78 o 
 -13  12  12      158.91      141.48     43.60 o 
 -12  12  12       34.64       40.26     36.89 o 
 -11  12  12     1770.27     2145.97    110.00 o 
 -10  12  12     1843.30     2026.32    101.83 o 
  -9  12  12      980.15      838.65     84.02 o 
  -8  12  12        1.54        0.00     36.40 o 
  -7  12  12     2121.37     2000.29     96.87 o 
  -6  12  12      363.55      401.10     52.64 o 
  -5  12  12      433.57      423.64     50.01 o 
  -4  12  12     2010.89     1927.21     92.42 o 
  -3  12  12     1780.79     1673.96     88.31 o 
  -2  12  12     2153.30     2175.13     92.01 o 
  -1  12  12      236.80      243.82     30.30 o 
   0  12  12       62.18       62.85     23.93 o 
   1  12  12       38.04       84.70     24.71 o 
   2  12  12     1110.87     1215.13     56.77 o 
   3  12  12      578.92      447.56     37.50 o 
   4  12  12      100.41       36.22     23.27 o 
   5  12  12       71.24      108.68     31.36 o 
   6  12  12        2.69        0.00     23.47 o 
   7  12  12      268.92      360.74     41.35 o 
   8  12  12      161.89      141.74     32.35 o 
   9  12  12      360.57      287.14     52.44 o 
  10  12  12       72.94        0.00     28.82 o 
  11  12  12       26.69       22.70     34.44 o 
 -13  13  12        7.55       25.96     37.84 o 
 -12  13  12     1082.26     1021.74     81.20 o 
 -11  13  12        0.82        0.00     34.78 o 
 -10  13  12        3.22       35.22     34.15 o 
  -9  13  12      295.76      282.39     48.21 o 
  -8  13  12        0.32        0.54     30.97 o 
  -7  13  12      176.22      199.26     41.80 o 
  -6  13  12        9.34        0.00     31.18 o 
  -5  13  12       32.40       29.13     52.71 o 
  -4  13  12       25.47        1.45     30.35 o 
  -3  13  12      779.38      689.26     61.82 o 
  -2  13  12     2253.84     2107.46    108.90 o 
  -1  13  12       18.38       15.46     25.97 o 
   0  13  12        0.32        0.00     22.02 o 
   1  13  12      148.27      101.96     27.58 o 
   2  13  12      186.72      125.59     27.64 o 
   3  13  12      305.78      387.11     37.56 o 
   4  13  12       15.30        1.35     22.71 o 
   5  13  12      215.80      340.99     35.77 o 
   6  13  12       68.64       45.51     32.52 o 
   7  13  12     1215.07     1349.89     81.15 o 
   8  13  12       94.95      105.44     36.44 o 
   9  13  12      874.64      843.43     60.43 o 
  10  13  12      403.99      494.46     50.11 o 
 -12  14  12      926.83     1025.11     93.92 o 
 -11  14  12     1971.11     1754.30    104.51 o 
 -10  14  12      570.93      634.48     66.62 o 
  -9  14  12       59.29       29.95     37.07 o 
  -8  14  12      546.52      460.72     59.74 o 
  -7  14  12       20.31       27.34     48.29 o 
  -6  14  12      102.63       53.83     36.66 o 
  -5  14  12     2029.75     2116.10    102.38 o 
  -4  14  12      517.32      505.24     78.37 o 
  -3  14  12      763.13      713.26     67.82 o 
  -2  14  12      914.46      880.88     67.02 o 
  -1  14  12      138.11      129.30     38.58 o 
   0  14  12      563.28      560.97     55.86 o 
   1  14  12      149.65      194.18     35.73 o 
   2  14  12      160.26      192.82     31.26 o 
   3  14  12     1161.57     1260.35     62.16 o 
   4  14  12      113.26      143.01     29.57 o 
   5  14  12     2863.79     2748.25     89.56 o 
   6  14  12      431.99      310.51     46.67 o 
   7  14  12      302.49      297.10     46.77 o 
   8  14  12       59.95       42.68     35.37 o 
  -9  15  12       16.68        0.00     31.78 o 
  -8  15  12      249.85      260.16     49.75 o 
  -7  15  12       45.73       46.62     43.08 o 
  -6  15  12        3.92       41.55     34.92 o 
  -5  15  12       55.68       10.15     44.40 o 
  -4  15  12      888.09      968.12     75.01 o 
  -3  15  12      147.08      197.97     44.15 o 
  -2  15  12       23.64        0.00     37.71 o 
  -1  15  12      995.15      987.77     73.70 o 
   0  15  12        9.87       70.42     34.92 o 
   1  15  12       69.81       39.18     47.89 o 
   2  15  12      253.56      162.77     35.70 o 
   3  15  12      161.61      124.94     30.53 o 
   4  15  12        3.11       43.81     30.45 o 
   5  15  12      534.16      659.27     61.83 o 
  -4  16  12     2105.24     2001.17    109.70 o 
  -3  16  12     1923.44     1995.08    105.45 o 
  -2  16  12      221.68      350.71     53.44 o 
  -1  16  12       17.09        9.94     32.77 o 
   0  16  12      149.71      211.91     44.81 o 
   1  16  12        1.09        0.00     29.88 o 
 -21   0  13       46.78       63.03     76.00 o 
 -19   0  13      162.49      296.76     64.88 o 
 -17   0  13      661.62      818.44     67.54 o 
 -15   0  13        4.89       15.76     28.17 o 
 -13   0  13      698.23      601.38     54.52 o 
 -11   0  13     3575.66     3354.75    168.97 o 
  -9   0  13     2650.06     2650.21     91.55 o 
  -7   0  13       19.46       14.86     21.69 o 
  -5   0  13     1227.68     1237.47     59.46 o 
  -3   0  13     1202.70     1322.04     60.93 o 
  -1   0  13     3442.76     2854.70     94.83 o 
   1   0  13    10362.53     9236.19    258.22 o 
   3   0  13     4077.19     3947.69    231.72 o 
   5   0  13        6.23        0.00     28.84 o 
   7   0  13      631.18      822.35     83.42 o 
   9   0  13     1770.69     1849.42    108.58 o 
  11   0  13        1.97        0.00     43.56 o 
  13   0  13      288.88      283.20     70.44 o 
  15   0  13      390.09      529.08    134.40 o 
  17   0  13       80.68       12.22     48.02 o 
 -21   1  13     1176.10     1308.46    159.11 o 
 -20   1  13     2358.66     2352.25    121.55 o 
 -19   1  13      136.51       52.95     33.00 o 
 -18   1  13      406.06      496.96     44.43 o 
 -17   1  13     2401.83     2481.00     80.28 o 
 -16   1  13     2697.77     2692.87     89.26 o 
 -15   1  13        2.60       42.36     21.20 o 
 -14   1  13     8030.06     8482.18    144.94 o 
 -13   1  13     2021.63     1996.22     58.80 o 
 -12   1  13     2382.43     2407.46     63.85 o 
 -11   1  13      221.83      229.11     25.60 o 
 -10   1  13      610.43      631.31     36.00 o 
  -9   1  13     1057.03     1053.17     44.93 o 
  -8   1  13      271.00      300.20     28.17 o 
  -7   1  13      280.51      321.24     26.34 o 
  -6   1  13     2149.43     2226.90     57.67 o 
  -5   1  13      296.23      294.62     24.72 o 
  -4   1  13      750.15      799.89     41.45 o 
  -3   1  13      976.84      949.31     36.34 o 
  -2   1  13     2425.18     2724.59     62.59 o 
  -1   1  13      704.77      777.95     31.06 o 
   0   1  13     2225.34     2188.86     68.46 o 
   1   1  13      463.79      433.95     27.52 o 
   2   1  13     3866.85     4094.46    106.56 o 
   3   1  13     3582.65     3826.54    103.49 o 
   4   1  13     1145.62     1144.88     62.41 o 
   5   1  13     4423.62     4534.61    117.94 o 
   6   1  13        0.96        0.00     25.69 o 
   7   1  13     2834.65     2636.10     88.96 o 
   8   1  13      741.78      748.77     55.74 o 
   9   1  13      363.82      266.54     38.15 o 
  10   1  13      228.75      230.82     38.39 o 
  11   1  13    10771.98    10470.24    224.04 o 
  12   1  13     1146.96     1174.87     74.70 o 
  13   1  13      383.66      370.56     48.18 o 
  14   1  13       51.01       73.52     34.35 o 
  15   1  13      722.89      667.90     61.34 o 
  16   1  13       20.01       49.27     33.77 o 
  17   1  13      138.41       95.68     39.00 o 
 -21   2  13      147.37      216.74     52.37 o 
 -20   2  13        4.53       37.63     32.40 o 
 -19   2  13     1953.70     2385.44    131.91 o 
 -18   2  13      440.16      502.03     53.10 o 
 -17   2  13      122.22      149.30     36.80 o 
 -16   2  13      635.59      751.53     55.36 o 
 -15   2  13        0.66        0.00     22.77 o 
 -14   2  13     2021.18     2009.99     64.80 o 
 -13   2  13      352.86      462.89     41.95 o 
 -12   2  13     1332.38     1360.95     54.31 o 
 -11   2  13       40.48       17.07     18.60 o 
 -10   2  13      550.39      532.48     33.83 o 
  -9   2  13       20.61       11.20     16.83 o 
  -8   2  13     1359.00     1302.51     46.22 o 
  -7   2  13       34.84        9.79     16.38 o 
  -6   2  13      108.72       91.35     18.54 o 
  -5   2  13       16.76       12.26     14.78 o 
  -4   2  13        1.48       21.79     15.15 o 
  -3   2  13      381.47      327.56     24.54 o 
  -2   2  13     1718.01     1528.81     54.58 o 
  -1   2  13      421.13      460.66     26.76 o 
   0   2  13     6132.32     5783.60     96.19 o 
   1   2  13      805.40      793.01     56.76 o 
   2   2  13     4547.46     4465.03     90.11 o 
   3   2  13     2011.62     2058.31     73.40 o 
   4   2  13       11.92       14.18     22.89 o 
   5   2  13      652.61      684.26     64.55 o 
   6   2  13      223.08      225.54     33.88 o 
   7   2  13      118.20       69.78     27.81 o 
   8   2  13     1910.50     1995.03     78.84 o 
   9   2  13      227.45      345.85     41.79 o 
  10   2  13     3451.57     3323.81    130.85 o 
  11   2  13      565.80      578.09     54.53 o 
  12   2  13      382.15      492.20     50.40 o 
  13   2  13      327.98      337.97     46.56 o 
  14   2  13      212.78      210.45     42.48 o 
  15   2  13      287.39      232.61     43.37 o 
  16   2  13       49.70       80.74     36.72 o 
  17   2  13       12.66       64.50     36.67 o 
 -21   3  13     1380.53     1354.77     87.26 o 
 -20   3  13       57.61      116.89     39.41 o 
 -19   3  13     1706.89     1815.75    125.76 o 
 -18   3  13     1048.22     1072.79     73.44 o 
 -17   3  13     1752.68     1698.71     88.86 o 
 -16   3  13     2176.34     2293.70     91.50 o 
 -15   3  13       78.59       97.30     27.72 o 
 -14   3  13      580.00      644.59     45.35 o 
 -13   3  13      406.97      503.38     34.50 o 
 -12   3  13      314.03      283.86     32.37 o 
 -11   3  13     1965.38     1996.95     76.55 o 
 -10   3  13       29.20       32.97     17.74 o 
  -9   3  13     1738.08     1580.32     48.84 o 
  -8   3  13      884.81      897.34     41.62 o 
  -7   3  13      238.93      263.56     25.31 o 
  -6   3  13     1634.14     1911.23     52.29 o 
  -5   3  13     1698.96     1675.59     49.47 o 
  -4   3  13     1055.93     1171.61     44.49 o 
  -3   3  13      585.26      586.03     31.74 o 
  -2   3  13     4395.82     4645.80     85.63 o 
  -1   3  13     8518.54     9004.75    137.86 o 
   0   3  13      686.16      739.01     32.03 o 
   1   3  13      171.78      200.50     18.63 o 
   2   3  13     1882.68     2038.89     90.12 o 
   3   3  13     2925.67     3149.37     74.33 o 
   4   3  13      297.79      433.76     34.30 o 
   5   3  13      475.96      485.25     44.76 o 
   6   3  13      920.32      966.85     80.80 o 
   7   3  13       90.94      128.25     30.84 o 
   8   3  13        0.41        0.00     29.97 o 
   9   3  13     1387.51     1228.18    105.42 o 
  10   3  13     1257.32     1270.62     75.05 o 
  11   3  13     2329.19     2287.81     90.64 o 
  12   3  13       52.49       87.47     33.45 o 
  13   3  13      965.43      943.02     68.99 o 
  14   3  13        3.76        0.00     30.04 o 
  15   3  13     1376.13     1243.49    134.32 o 
  16   3  13      331.91      336.93     49.81 o 
  17   3  13        1.85       13.52     36.39 o 
 -21   4  13      244.52      257.19     48.03 o 
 -20   4  13       63.82       40.38     33.14 o 
 -19   4  13      343.41      347.71     49.01 o 
 -18   4  13       73.58      170.74     41.59 o 
 -17   4  13      390.86      439.51     50.89 o 
 -16   4  13      127.36       82.58     33.45 o 
 -15   4  13        2.01        3.01     27.10 o 
 -14   4  13      418.73      286.52     41.75 o 
 -13   4  13        4.01       15.07     21.13 o 
 -12   4  13      700.13      852.57     54.52 o 
 -11   4  13     2177.60     1894.89     70.69 o 
 -10   4  13      814.47      849.02     42.56 o 
  -9   4  13     1868.52     1700.40     56.93 o 
  -8   4  13      277.97      289.31     26.22 o 
  -7   4  13     2284.73     2280.35     58.87 o 
  -6   4  13     1035.46     1157.67     50.85 o 
  -5   4  13       22.80       49.08     17.20 o 
  -4   4  13       35.16       37.29     16.65 o 
  -3   4  13        7.82        5.07     15.18 o 
  -2   4  13     1427.47     1645.90     48.09 o 
  -1   4  13     2526.88     2430.25     58.05 o 
   0   4  13       14.07        8.20     14.45 o 
   1   4  13     2586.90     2437.85     56.13 o 
   2   4  13     4360.80     4193.40     77.65 o 
   3   4  13      283.27      282.43     29.07 o 
   4   4  13     1010.13      975.26     61.93 o 
   5   4  13      296.30      348.98     35.54 o 
   6   4  13        0.21        0.00     21.75 o 
   7   4  13      253.18      238.57     37.46 o 
   8   4  13      137.95      117.78     30.50 o 
   9   4  13      136.41       74.70     29.00 o 
  10   4  13        2.60        0.00     25.77 o 
  11   4  13      458.77      418.40     47.91 o 
  12   4  13      934.81     1023.36     72.31 o 
  13   4  13      497.99      436.46     64.48 o 
  14   4  13      612.49      596.57     71.98 o 
  15   4  13       80.63      120.56     38.80 o 
  16   4  13       68.26       30.07     34.21 o 
  17   4  13       18.16        0.00     32.12 o 
 -20   5  13       73.47       93.16     38.35 o 
 -19   5  13       14.12       14.48     51.64 o 
 -18   5  13     1749.42     1802.16     96.80 o 
 -17   5  13     1039.24     1111.25     75.99 o 
 -16   5  13     1154.88     1219.22     77.65 o 
 -15   5  13      393.38      529.95     52.78 o 
 -14   5  13     1039.51      954.29     75.45 o 
 -13   5  13      225.25      184.71     36.11 o 
 -12   5  13     1948.30     2107.39     68.22 o 
 -11   5  13     1306.88     1310.91     56.58 o 
 -10   5  13     2263.24     2300.25     87.29 o 
  -9   5  13     1371.36     1321.29     47.98 o 
  -8   5  13     5650.50     6030.73    107.99 o 
  -7   5  13     2803.04     3071.09     70.53 o 
  -6   5  13     1246.81     1272.63     46.01 o 
  -5   5  13      290.17      365.89     28.63 o 
  -4   5  13     3820.68     3963.89     80.76 o 
  -3   5  13     1088.05     1071.50     42.34 o 
  -2   5  13     2795.71     2808.55     65.21 o 
  -1   5  13      618.27      573.95     45.18 o 
   0   5  13     1506.24     1352.54     46.01 o 
   1   5  13     1660.36     1782.31     51.96 o 
   2   5  13     6331.93     6698.47    112.63 o 
   3   5  13      296.37      451.11     37.82 o 
   4   5  13      534.04      528.77     37.42 o 
   5   5  13     1605.45     1761.18     58.60 o 
   6   5  13      653.83      566.19     38.84 o 
   7   5  13     3854.00     3732.08    192.92 o 
   8   5  13     1026.12     1122.33     68.44 o 
   9   5  13     1367.07     1351.28     80.27 o 
  10   5  13        0.25        0.00     28.46 o 
  11   5  13      215.68      311.29     44.53 o 
  12   5  13        3.16       33.19     29.81 o 
  13   5  13     2135.86     2336.80    115.86 o 
  14   5  13      900.16      899.17     70.81 o 
  15   5  13       46.89       73.79     36.94 o 
  16   5  13      991.34      975.50     75.93 o 
 -20   6  13      430.38      393.23     55.22 o 
 -19   6  13      267.15      282.17     59.40 o 
 -18   6  13      188.63      130.88     39.89 o 
 -17   6  13        8.28       30.47     34.10 o 
 -16   6  13       59.28       50.60     34.02 o 
 -15   6  13      217.06      185.28     40.98 o 
 -14   6  13       83.19       47.70     30.51 o 
 -13   6  13      439.32      349.00     45.24 o 
 -12   6  13     1158.58     1009.08     82.49 o 
 -11   6  13      599.99      528.16     50.02 o 
 -10   6  13     1024.45      988.08     51.88 o 
  -9   6  13       83.10       64.02     25.30 o 
  -8   6  13       32.98       72.98     19.04 o 
  -7   6  13     1262.84     1272.54     53.74 o 
  -6   6  13      236.69      169.40     25.56 o 
  -5   6  13      143.64      188.21     25.29 o 
  -4   6  13      360.28      305.97     27.96 o 
  -3   6  13       65.88       20.49     20.86 o 
  -2   6  13       44.72       45.19     18.68 o 
  -1   6  13      780.50      813.54     39.70 o 
   0   6  13      474.46      449.95     31.18 o 
   1   6  13      358.20      428.22     30.30 o 
   2   6  13       51.01       86.75     20.02 o 
   3   6  13      146.93      123.49     21.02 o 
   4   6  13      584.20      597.94     57.18 o 
   5   6  13        2.01        3.72     20.08 o 
   6   6  13       10.46       10.86     19.33 o 
   7   6  13      453.74      478.64     38.78 o 
   8   6  13     1040.77      788.44     62.08 o 
   9   6  13      247.45      267.80     40.27 o 
  10   6  13      506.39      466.21     49.99 o 
  11   6  13       90.76      196.15     39.12 o 
  12   6  13      477.85      506.48     61.81 o 
  13   6  13       81.59      102.64     45.56 o 
  14   6  13      257.10      197.19     42.43 o 
  15   6  13        0.23        0.00     28.64 o 
  16   6  13       33.83       10.37     33.49 o 
 -19   7  13      521.33      595.30     86.69 o 
 -18   7  13      156.89       78.33     46.29 o 
 -17   7  13     1017.37     1133.49     79.35 o 
 -16   7  13      317.68      438.71     52.88 o 
 -15   7  13      611.05      693.84     62.11 o 
 -14   7  13     1848.16     1929.89     94.31 o 
 -13   7  13      351.79      314.80     44.67 o 
 -12   7  13        0.11        0.00     30.23 o 
 -11   7  13     4972.00     4539.45    128.88 o 
 -10   7  13      199.84      186.44     35.86 o 
  -9   7  13      679.58      751.29     48.91 o 
  -8   7  13     3144.77     3034.54    105.48 o 
  -7   7  13     1292.30     1147.32     44.78 o 
  -6   7  13     3755.37     3787.80     80.97 o 
  -5   7  13       41.23       56.16     19.43 o 
  -4   7  13     5708.46     6077.49    110.72 o 
  -3   7  13      520.16      610.79     45.73 o 
  -2   7  13     1763.58     1778.93     55.46 o 
  -1   7  13     3380.28     3634.31     79.85 o 
   0   7  13     2607.15     2271.58     61.11 o 
   1   7  13      921.51      768.19     40.03 o 
   2   7  13     2809.93     2980.00     70.53 o 
   3   7  13        3.18        0.00     16.58 o 
   4   7  13     2182.61     2107.46     67.63 o 
   5   7  13        8.27        0.00     18.79 o 
   6   7  13        1.53       11.30     27.42 o
[truncated: 164,852 more chars]
